# Supplementary material for: Beyond Pharmacology: A Narrative Review of Alternative Therapies for Anxiety Disorders
Source: Diseases. 2024 Sep 16;12(9):216. doi: 10.3390/diseases12090216 (PMC11431799; doi:10.3390/diseases12090216)
Supplement: Supplementary file 1 [file diseases-12-00216-s001.zip]

Archive with 7 entries (7 files):
- Table S1-Physical activity.xlsx
- Table S2-Virtual Reality.xlsx
- Table S3-Mindfulness.xlsx
- Table S4-TMS.xlsx
- Table S5-biofeedback.xlsx
- Table S6-others.xlsx
- Table S7-herbs.xlsx
