# Supplementary material for: Beyond Pharmacology: A Narrative Review of Alternative Therapies for Anxiety Disorders
Source: Diseases. 2024 Sep 16;12(9):216. doi: 10.3390/diseases12090216 (PMC11431799; doi:10.3390/diseases12090216)
Supplement: Supplementary file 1 [file diseases-12-00216-s001.zip › Table S1-Physical activity.xlsx]

## Sheet: Arkusz1
Author, year of publication	Study design	Intervention	Participant count	Population characteristics	Participant age	Summary	Limitations	Main findings
Cox et al. (2000)	Randomized controlled trial	Exercise on either a treadmill or a stationary stepper at either low intensity (50% predicted VO2 max) or high intensity (75% predicted VO2 max) for 30 minutes.	Total: 24	Male university students Engage in vigorous physical activity 3 times per week for 30–60 minutes. Recreational exercisers, not highly trained athletes.	20-36.6 years	The study explores the delayed anxiolytic effect of acute aerobic exercise, the impact of exercise intensity and mode on state anxiety, and the need for further research on factors influencing state anxiety reduction post-exercise.	The study should have thoroughly investigated the exercise mode as a determinant of the anxiolytic effect. The sample size of 24 male university students may limit the generalizability of the findings. The study did not explore the impact of age and gender on the anxiolytic effect of exercise. The indirect estimation of submaximal target intensities could have confounded the results. The study su…	The study demonstrated a delayed anxiolytic effect of an acute bout of exercise, with a reduction in state anxiety observed 30 and 60 minutes following the cessation of exercise. The association between state anxiety and exercise mode was not supported, indicating that differences in exercise mode did not significantly impact state anxiety levels. The association between state anxiety and exercis…
Mccarthy et al. (2017)	Unblinded observational study with a waiting period and baseline control data collection	Trauma-sensitive yoga sessions for 90 minutes every seven days for eight weeks, consisting of Hatha yoga with various postures, sensory awareness, breath awareness, and guided meditation. Home practice was also encouraged.	Total: 30	The majority of participants were males. All participants had a diagnosis of PTSD. The majority of participants had relatively severe PTSD symptoms.	63.5 years	Yoga as an adjuvant treatment shows significant benefits in reducing symptoms of combat-related PTSD and improving the quality of life for military veterans.	Small number of subjects. Unblinded approach to the investigation. Limited generalizability to younger populations Lack of data on between-session practice and long-term retention of benefits Lack of follow-up data Lack of a double-blind approach	Yoga intervention led to significant improvements in psychometric assessments, with reduced PTSD symptoms and a majority of participants achieving PCL scores below the diagnostic cut-off point.
Whitworth et al. (2019)	Randomized controlled trial	Three 30-minute high-intensity resistance exercise sessions per week for 3 weeks, led by a certified personal trainer, with exercises tailored to the individual's eight-repetition maximum and limited interpersonal interaction.	Total: 30	Participants were non-treatment-seeking urban-dwelling adults. The majority of participants were female. Participants had exposure to a recent traumatic event within the past 2 years. Participants had a positive screen for PTSD and anxiety. Participants could not be undergoing. any trauma-focused therapies at the time of the study. Participants on psychoactive medications for other conditions had…	18–45 years	The research explores the feasibility of a high-intensity resistance exercise intervention for reducing post-traumatic stress symptoms in non-treatment-seeking adults with PTSD and anxiety, finding the intervention to be feasible and potentially beneficial, with further research needed to confirm the results.	Small sample size. Unblinded assessor may introduce bias. Reliance on self-report measures instead of diagnostic interviews. Lack of a delayed follow-up period to assess long-term effects.	-High-intensity resistance exercise intervention was feasible and well-tolerated, with significant beneficial effects on symptoms of avoidance, hyperarousal, sleep quality, and hazardous alcohol use.
Ma et al. (2017)	Randomized experimental design with purposive sampling	A home-based exercise program includes 30 minutes of exercise daily, 5 days per week for 3 months, a pocket-size book, a logbook, a DVD with exercise demonstrations, and regular communication with the research team.	Total: 86	Among participants, 23 (27.8%) were diagnosed with OCD, 24 (28.9%) with panic disorder (PD), 4 (7.5%) with social phobia (SP), 2 (2.4%) with post-traumatic stress disorder (PTSD), 28 (33.7%) with GAD, and 2 (2.4%) with specific phobias. Participants reported a moderate-to-high level of anxiety. More than half were married. Patients with OCD had more years of education and lower trait anxiety leve…	40.11 years (mean)	The study evaluated the effects of a home-based exercise program on anxiety levels and metabolic functions in patients with anxiety disorders in Taiwan, showing significant improvements in various indicators and suggesting positive effects on both mental and physical health.	The 3-month duration of the follow-up test may not capture all long-term effects. Reliance on self-report instruments could limit data accuracy.	The HB exercise program improved body mass index, high-density lipoprotein cholesterol levels, moderate exercise levels in the experimental group, and reduced state and trait anxiety levels. The program also positively impacted metabolic indicators and anxiety levels in Taiwanese adults with anxiety disorders.
Broman-Fulks et al. (2004)	Randomized controlled trial	High-intensity aerobic exercise and low-intensity walking exercise, each completed for six 20-minute sessions over two weeks, with the high-intensity exercise aiming to achieve heart rates between 60% and 90% of the individual's age-adjusted predicted maximal heart rate.	Total: 54	Participants were students, predominantly women. Exclusion criteria included health conditions that would prevent aerobic exercise, current involvement in psychotherapy or use of psychotropic medication, and current participation in an aerobic exercise program.	18–51 years	The study discusses the importance of anxiety sensitivity as a precursor to panic disorder. It also highlights the effectiveness of aerobic exercise as a treatment for anxiety disorders. It shows that high-intensity exercise leads to more rapid reductions in anxiety sensitivity compared to low-intensity exercise.	Lack of assessment of participants' previous exercise experiences. Lack of assessment of perceptions of effort and physiological sensations experienced during exercise. Lack of assessment of changes in participants' exercise habits between post-treatment and follow-up. Limited generalizability due to strict selection criteria.	Both high-intensity and low-intensity exercise reduced anxiety sensitivity, but high-intensity exercise led to more rapid reductions and had more treatment responders than low-intensity exercise. High-intensity exercise was more effective in reducing fear of anxiety-related bodily sensations compared to low-intensity exercise. The study highlights the potential of high-intensity aerobic exercise …
Broman-Fulks et al. (2015)	Randomized controlled trial	Participants received either aerobic or resistance training, which included two sets of each exercise to exhaustion with weights they could perform at least 10 repetitions and 2 minutes of rest between sets.	Total: 77	Female: 60%. Caucasian: 85%.	19.19-20.12 mean years old in subgroup	The study discusses the prevalence of anxiety disorders, the benefits of physical exercise as an intervention for anxiety, and the effects of aerobic exercise and resistance training on anxiety sensitivity and CO2 reactivity. It also highlights the lack of observable effects on distress tolerance and discomfort intolerance.	The study sample consisted of non-selected young adults, limiting the generalizability of the findings to at-risk or clinical populations. The intensity of the exercise interventions was relatively homogenous and moderate, suggesting a need to explore the effects of a broader range of exercise intensities on anxiety vulnerability factors. Further research is needed to investigate if resistance tr…	Physical exercise is effective in reducing anxiety vulnerability factors like anxiety sensitivity (AS) and reactivity to CO2 challenges. Both aerobic exercise and resistance training led to significant decreases in AS scores. Aerobic exercise reduced reactivity to CO2 challenges more effectively than resistance training. Neither exercise had observable effects on distress tolerance (DT) or discom…
Plag et al. (2020)	Randomized controlled trial	High-intensity interval training (HIIT) every second day for 12 days and Lower-intensity exercise training (LIT) every second day for 12 days.	Total: 33	The study included patients diagnosed with GAD. The sample consisted of 24 women and 9 men, with a higher percentage of women in the HIIT and LIT groups.	41.03 years (mean)	The research demonstrates that high-intensity interval training (HIIT) is highly effective and fast-acting in treating generalized anxiety disorder (GAD), potentially complementing traditional treatment approaches.	Small sample size. Lack of assessment of training-related exhaustion. Short follow-up period limits the ability to assess long-term efficacy.	HIIT and LIT showed moderate to significant effects, with HIIT being about twice as effective as LIT. HIIT was highly influential, fast-acting, and could complement first-line treatments for GAD. Aerobic exercise was confirmed as a beneficial treatment option for GAD, showing significant effects on core symptoms and comorbid depression.
Lucibello et al. (2019)	Randomized controlled trial	Nine-week moderate-intensity exercise group: 3 weekly exercise sessions involving cycling at 70-75% of HR maximum for 27.5 minutes each session.	Total: 54	Majority of female participants. Participants engaged in no more than one hour of moderate-to-vigorous physical activity per week for the past six months.	18–30 years	The research examines the impact of exercise on state anxiety in young adults, highlighting the benefits of regular physical activity in managing stress. It focuses on the differences in anxiety reduction between high and low-anxious individuals through a nine-week exercise intervention.	Predominantly female sample. Single-state anxiety measure post-exercise. Non-exercise control group. Lack of physiological data collection at each time point. Single measure of state anxiety change once per week. Lack of measure of sedentary behaviour	-The exercise group with high anxiety at baseline showed increased reductions in state anxiety following acute exercise as training progressed. In contrast, no significant training effects were observed for the exercise subgroup with low baseline anxiety. -Regular physical activity, particularly moderate-intensity aerobic exercise, was influential in managing state anxiety in young adults, with m…
Ströhle et al. (2009)	Crossover design, within-subject design	Treadmill walking for 30 minutes at 70% VO2 max and a bolus injection of CCK-4 (25 lg for patients, 50 lg for healthy subjects) dissolved in 2 ml 0.9% saline.	Total: 24	Patients with panic disorder and healthy age- and sex-matched control subjects.	Patients: 31.9 years; Healthy control subjects: 30.8 years	The research demonstrates that a single bout of mild to moderate aerobic exercise has acute anti panic and anxiolytic effects, reducing panic attack frequency and CCK-4-induced symptoms in patients with panic disorder. This suggests a potential therapeutic application of exercise in managing panic disorder.	The study did not investigate the duration of the protective effects of a single bout of exercise. The study used a 30-minute exercise protocol, which may differ from longer durations used in other studies. This study needed to fully characterise the optimum dosage (duration and intensity) and frequency of exercise treatment for panic disorder.	The study's main finding was that 30 minutes of mild to moderate aerobic exercise had an acute anti panic and anxiolytic activity, reducing panic attack frequency and CCK-4-induced symptoms. The study suggests that a single exercise bout may be used in the treatment of panic disorder. Further research is needed to determine the optimal dosage, duration, intensity, and exercise frequency for treat…
Gaudlitz et al. (2015)	Randomized, double-blind, controlled	Exercise Group: Endurance training on a treadmill three times a week for 8 weeks for 30 minutes each time. Control Group: Light exercises, light stretching, and simple yoga-based exercises three times a week for 8 weeks for 30 minutes each time.	Total: 58	Patients with panic disorder (PD) with or without agoraphobia. All patients were Caucasian. Exclusion of patients with severe mental disorders, acute suicidal tendencies, epilepsy, pregnancy, or breastfeeding.	18–70 years	The research demonstrates that regular aerobic exercise provides an additional benefit to cognitive behavioural therapy in patients with panic disorder, leading to improved anxiety symptoms and increased effectiveness of treatment.	Possible relaxation effects in the control group. Need for larger sample size and more sophisticated statistical strategies.	Aerobic exercise had a significant anxiolytic effect and enhanced the effectiveness of cognitive-behavioural therapy in individuals with panic disorder, suggesting it as a promising additional therapeutic option.
Wedekind et al. (2010)	Randomized controlled trial	Paroxetine 20mg capsules daily for 10 weeks, Aerobic exercise for 45 minutes 3 times a week for 10 weeks, Relaxation training similar to Autogenic Training once daily for increasing durations up to 20 minutes by the end of the study.	Total: 75	Patients with panic disorder with or without agoraphobia Majority of patients were female (70%).	19–52 years	The research discusses a randomized controlled trial comparing the efficacy of aerobic exercise combined with paroxetine to relaxation combined with paroxetine or placebo in the treatment of panic disorder. While paroxetine was superior to placebo, aerobic exercise did not show significant differences from relaxation training in most efficacy measures. The paper concludes that regular aerobic exe…	The study design did not allow for actual double-blind conditions regarding exercise and relaxation. The study did not show exercise superior to the control group, contradicting previous findings. The study did not compare exercise directly to other established treatments like SSRIs or CBT. The study did not include patients with significant depression, limiting the generalizability of the findin…	Patients in all treatment groups showed improvement in primary and secondary efficacy measures, with paroxetine treatment demonstrating significantly better improvement than placebo. Regular aerobic exercise was not superior to relaxation training, but it can still be a helpful tool in combination with cognitive behavioural therapies for panic disorder.
Herring et al. (2011)	Randomized controlled trial	Resistance Exercise Training (RET) and Aerobic Exercise Training (AET), both involving 2 weekly sessions for 6 weeks. RET sessions lasted approximately 46 minutes and 40 seconds, focusing on resistance exercises for the legs, while AET sessions consisted of 16 minutes of continuous leg cycling.	Total: 30	Patients with a primary DSM-IV diagnosis of GAD.	18–39 years	The research presents a randomized controlled trial demonstrating that exercise training, particularly resistance exercise training, is a feasible and effective short-term treatment option for reducing worry symptoms and promoting remission in sedentary women diagnosed with Generalized Anxiety Disorder (GAD), suggesting the need for further research in this area.	Small sample size. Short treatment duration. Predominantly young-adult sample. Need for more and better clinical trials. Encouragement for continued investigation of mechanisms explaining antianxiety effects of exercise.	Exercise training, especially resistance exercise training (RET), can reduce worry symptoms among GAD patients and lead to higher remission rates than a waitlist control. RET and aerobic exercise training (AET) showed moderate reductions in worry symptoms.
Yi et al.(2022)	Randomized controlled trial	12-week yoga intervention consisting of 6 45-minute sessions held once every 2 weeks	Total: 94	Women with symptoms of PTSD following a motor vehicle accident (MVA).	40.8–42.1 years (mean)	The paper demonstrates that a 12-week yoga intervention can effectively reduce psychological distress and improve PTSD symptoms in women who have experienced motor vehicle accidents.	Small sample size. Evaluation of only one type of yoga, which may not be the most beneficial. Reliance on self-report data, which can be influenced by patient expectations and biases.	The yoga intervention significantly reduced PTSD symptoms, anxiety, and depression in women who survived motor vehicle accidents. The study showed that yoga had a positive impact on reducing intrusion and avoidance symptoms in women with PTSD following MVA. The results suggest that a 12-week yoga practice can effectively reduce psychological distress in women with PTSD following MVA.
Streeter et al. (2010)	Randomized controlled trial	Yoga intervention (60-minute sessions 3 times a week for 12 weeks, taught by certified Iyengar yoga instructors with consistent presentation of weekly posture sequences) and Walking intervention (60-minute sessions 3 times a week for 12 weeks, matched for metabolic demands with the yoga intervention)	Total: 34	Nonpsychoactive medications were allowed if the dosage was stable for at least 1 month. Women were obligated to use birth control and had to have negative pregnancy tests.	18–45 years	The study demonstrates that yoga is associated with more significant improvements in mood and anxiety compared to walking, with positive correlations between increased thalamic GABA levels and improved mood/anxiety, suggesting a potential role of GABA in mediating the effects of yoga on mood and anxiety, warranting further research.	Small sample size in the yoga group. Lack of significant increase in thalamic GABA levels in the yoga group. Potential limitation due to the use of a single MRI scanner. Lack of baseline differences between experienced yoga practitioners and controls in a previous study. The study did not explore the long-term effects of yoga intervention. The study did not investigate the effects of different ty…	Yoga intervention led to more significant improvements in mood and anxiety compared to walking exercise. Increased thalamic GABA levels were associated with improved mood and decreased anxiety. Positive correlation found between acute increases in thalamic GABA levels and improvements in mood/anxiety scales.
Javnbakht et al. (2009)	Randomized controlled trial	Twice-weekly yoga classes of 90 minutes duration for two months, consisting of Ashtanga yoga exercises (Iyengar method)	Total: 34	New female patient referrals without documented psychological disorders or specialist recommendation for yoga therapy.	22–40 years	The study discusses the perception of yoga as a stress management tool for alleviating depression and anxiety disorders, evaluates the influence of yoga on relieving symptoms of depression and anxiety in women, and concludes that participation in a two-month yoga class can significantly reduce anxiety levels in women with anxiety disorders, highlighting the effectiveness of yoga in managing and r…	Limited to a female population. Small sample sizes. Lack of particular practice in the control group. Short study duration Lack of mixed-gender sample.	Yoga is effective in reducing state and trait anxiety in women and can be considered as a complementary or alternative therapy for anxiety disorders. The potential of yoga in treating anxiety in women is significant and could be an important therapeutic option.
Jazaieri et al. (2012)	Randomized controlled trial	MBSR included eight weekly 2.5-hour group classes, a 1-day meditation retreat, and daily home practice. AE included a 2-month gym membership with at least two individual AE sessions and one group AE session per week.	Total: 56	Participants with SAD randomized to MBSR or AE: 52% female 41% Caucasian Healthy control group: -52.1% female -56.3% Caucasian Untreated group with generalised SAD: 44.8% female 48.3% Caucasian	16.4 to 49.2 years old for study participants, 24.1 to 43.7 years old for healthy controls	The study compares the effectiveness of Mindfulness-Based Stress Reduction (MBSR) and Aerobic Exercise (AE) in treating social anxiety disorder (SAD) in adults, finding both interventions to be equally effective in producing meaningful changes in symptoms and well-being.	The study examined two alternative interventions for adults with SAD, and while they produced modest clinically significant changes, they did not reach the same level as traditional treatments. The chronicity of SAD and the comparison to the untreated SAD group suggest that future research should continue to explore alternative interventions such as MBSR and AE for SAD. Future research may benefi…	Both MBSR and AE were effective in reducing social anxiety and depression and increasing subjective well-being immediately post-intervention and at 3 months post-intervention. Participants in both interventions showed improvements in clinical symptoms and well-being compared to an untreated SAD group.
Fetzner et al. (2015)	Randomized controlled trial	Standardized aerobic exercise program on a stationary bicycle for six 20-minute sessions over two weeks at 60-80% heart rate reserve, supervised by certified personal trainers in a private laboratory exercise room.	Total: 33	- Participants were primarily women (76%). - Participants reported being Caucasian (79%), Canadian First Nations (9%), Asian (6%), and Latino (3%). - Participants were employed full-time (46%), students (24%), employed part-time (12%), on medical leave from their occupation (6%), or unemployed (6%).	Mean age of 36.9 years	The research discusses the potential benefits of aerobic exercise for individuals with PTSD, highlights the need for further research to confirm these benefits, presents a study evaluating the effects of a brief aerobic exercise program on PTSD symptoms, and concludes that aerobic exercise may be a valuable adjunct to traditional psychotherapy for individuals with PTSD.	Follow-up clinical interviews were not performed. Nearly half of the sample did not complete the monthly follow-up. Individuals with physical health conditions co-occurring with PTSD were excluded. Additional activity during the study was not controlled for. Study groups differed in fitness capacity. Absence of a nonactive control group.	Regular aerobic exercise has mental health benefits for individuals with anxiety disorders and can reduce symptoms of PTSD. Aerobic exercise was shown to significantly reduce PTSD symptoms over the treatment period and maintain these gains at one-month follow-up. The study supports the clinical application of aerobic exercise for individuals with PTSD, indicating its potential as an adjunct to tr…
Lundt et al. (2019)	Observational study with elements of randomization and control	Yoga therapy is provided in yoga classes, 60 minutes each, once a week for 8 weeks, including body and breathing activities and meditation.	Total: 70	The majority of the participants were women. All participants were of German nationality. 90% of the participants had secondary and higher education. The most common tumour diagnosis among participants was breast cancer. The average time since primary diagnosis was 24 months. A portion of the participants had experienced recurrence or were diagnosed with metastases.	-The average age of the participants was 58 years, with a range from 24 to 80 years	The study discusses the common symptoms of anxiety, depression, and fatigue in cancer patients and the potential of yoga therapy to alleviate these symptoms, emphasizing the need for further research to confirm the promising results.	Based on an observational design. Causality cannot be attributed to yoga therapy. Small sample size Elevated symptom levels not part of inclusion criteria. A high percentage of female participants. Generalizability limited by education levels. The therapy period may have been too short.	The main findings of the study include a significant reduction in symptoms of anxiety, depression, and fatigue six months after the end of yoga therapy compared to baseline. Most patients continued practicing yoga on their own, with many attributing benefits to helping with anxiety and concerns about the future.
Gordon et al. (2020)	Randomized controlled trial	Eight-week RET program conducted twice-weekly, with progressive resistance and various exercises. Participants also underwent a three-week familiarisation process before starting the whole intervention.	Total: 44	Participants meeting the criteria for AGAD. Participants not excluded if in treatment for anxiety, depression, or other mental health disorders.	- Young adults aged 18-40	Ecologically valid resistance exercise training effectively improved AGAD status. It reduced worry and anxiety symptoms in young adults with elevated worry indicative of AGAD, suggesting it is a potential alternative or augmentation therapy for anxiety disorders.	Small sample size. Lack of attention-matched control condition. Lack of follow-up assessment. Lack of time-matched control condition. Lack of anonymous clinical interviews assessing baseline AGAD status. Insufficient power for detecting small-to-moderate reductions in worry symptoms. Potential benefit from attention and social interaction in the RET intervention. Lack of exploration of sex-relate…	RET significantly improved AGAD status with a Number Needed to Treat (NNT) of 3 and led to significant reductions in worry and anxiety symptoms, supporting its efficacy as an alternative or augmentation therapy for anxiety disorders among young adults with AGAD.
O'Sullivan et al. (2023)	Randomized controlled trial	Eight-week, twice-weekly resistance exercise training (RET) intervention. Sessions were one-on-one and lasted approximately 25 minutes. The resistance was progressively increased as participants completed two sets of 8-12 repetitions. Load adjustments were made based on performance.	Total: 55	The majority of the participants were women. Participants with and without subclinical Generalized Anxiety Disorder (AGAD) and Major Depressive Disorder (AMDD). Participants not excluded for previous engagement in resistance exercise training.	18-40 years	The article demonstrates the effectiveness of resistance exercise training in reducing depressive symptoms among young adults at risk for elevated depressive symptoms. The authors highlight RET as a promising treatment for mild or subclinical depression and as a potential intervention for individuals with clinically meaningful anxiety.	Lack of an attention-control condition. Absence of post-intervention follow-ups. Need for long-term follow-ups to assess maintenance of depressive symptom reductions. Lack of control for the use of contraceptive medications. Unclear inter-individual variation in depressive symptom responses to RET. Small sample size for a pilot efficacy trial. Use of QIDS for diagnosing depression status in the A…	Resistance exercise training (RET) led to significant reductions in depressive symptoms among young adults, supporting RET as a promising treatment for mild depression, in alignment with WHO and ACSM guidelines.
Tully et al. (2015)	Observational study	Primary depression cognitive behavioural therapy (CBT), Primary generalized anxiety disorder (GAD) CBT, Community exercise program once per week for 1 hour, including aerobic training, resistance training, and flexibility/balance exercises for 12 weeks	Total: 29	HF patients under psychiatric management with comorbid depression and generalized anxiety disorder.	61.1 mean years old in Primary depression treatment group 57.6 mean years old in Primary GAD treatment group	The article discusses the effective treatment of comorbid depression and generalized anxiety disorder in heart failure patients using cognitive behavioural therapy, exercise, and psychotropic medication, with significant improvements in symptoms observed.	The study is an exploratory investigation, not designed to prove treatment efficacy. The use of anxiety questionnaires may have elicited more referrals for patients with comorbid GAD and depression. The study may not reflect comorbidity rates in other earlier-stage CVD populations. Depression and anxiety disorders are frequently under-recognized. Treatment was not allocated according to a randomi…	The primary GAD CBT group showed a significant reduction in PHQ symptoms compared to the primary depression CBT group. Participation in the exercise program was associated with significantly reducing PHQ-somatic symptoms. The primary GAD CBT group had a lower average number of cardiac hospital readmissions compared to the primary depression CBT group.
Doria et al. (2015)	Non-controlled longitudinal study	SKY therapy for six months, including an intense workshop with 10 sessions over two weeks followed by weekly follow-up classes, consisting of five sequential breathing exercises with specific techniques like Ujjayi, Nadi Shodana, Kapalabati, Bhastrika, and Sudarshan Kriya.	Total: 69	-The majority of the participants were women. -The study included individuals with mental disorders, specifically anxiety and depression.	25-64 years old	The paper discusses the efficacy of Sudarshan Kriya Yoga (SKY) in significantly reducing anxiety and depression scores in patients suffering from these disorders, with a focus on stable patients participating in the study.	Need for replication on a more significant clinical sample in a controlled trial to further investigate the effectiveness of the SKY Protocol	SKY therapy significantly reduces Anxiety and Depression scores, especially after the initial treatment, leading to a long plateau phase. The study verified that SKY therapy in a controlled environment significantly reduces Anxiety and Depression levels in patients across different groups. The reduction in scores is particularly evident after the initial intensive SKY treatment, followed by a gra…
Simon et al. (2020)	Prospective randomized controlled trial	Kundalini yoga and Cognitive Behavioral Therapy for GAD, delivered in groups of 4 to 6 participants by 2 instructors during twelve 120-minute sessions with 20 minutes of daily homework. Kundalini yoga includes physical postures, breathing techniques, relaxation exercises, meditation, mindfulness practices, yoga theory, philosophy, and psychology. Cognitive Behavioral Therapy provides psychoeducat…	Total: 226	The majority of participants were female (69.9%). Participants had a primary diagnosis of GAD. Exclusions included various mental health conditions and a history of more than 5 yoga or CBT sessions in the past 5 years	31.1 mean years old	The study discusses the commonality and impact of generalized anxiety disorder (GAD), the need for alternative interventions like yoga, the efficacy of Kundalini yoga for GAD, and the superiority of CBT as a first-line treatment for GAD.	Results for Kundalini yoga may not apply to all yoga types. Mediation analysis did not examine lagged associations.	Both Kundalini yoga and CBT were more effective than stress education for treating generalized anxiety disorder, with CBT being superior to Kundalini yoga.
Szuhany et al. (2022)	Randomized controlled trial	CBT for 12 weeks, Yoga (Kundalini Yoga) for 12 weeks, Stress education for 12 weeks	Total: 226	70% of the participants were female. Exclusion criteria included various mental health conditions such as posttraumatic stress disorder, substance use disorders, eating disorders, etc.	20-46 years old	The study explores the impact of treatment preferences for CBT or yoga on outcomes and engagement in patients with Generalized Anxiety Disorder.	Predominantly White and well-educated sample, limiting generalizability. Specific form of yoga used may not represent all types of yoga. Differences in public perceptions of yoga versus structured class may have influenced results. Inability to differentiate effects of preference versus intervention within subjects. Suggestion for future use of doubly randomized preference control trials.	Both yoga and CBT were more effective than stress education in treating GAD, with CBT being more effective than yoga. Matching treatment preference did not significantly improve treatment outcomes, and dropout rates were higher for yoga compared to CBT.
Goldin et al. (2013)	Randomized controlled trial	MBSR and AE stress reduction program for 8 weeks. MBSR included eight weekly 2.5-hour group classes, a 1-day meditation retreat, and daily home practice. AE included 2-month gym memberships requiring at least two individual AE sessions and one group AE session per week.	Total: 56	Participants with SAD who met DSM-IV criteria for primary generalized SAD and had various comorbidities, including generalized anxiety disorder, major depressive disorder, specific phobia, dysthymia, panic disorder, agoraphobia, and obsessive-compulsive disorder.	32.87 mean years old in MBSR group 32.88 mean years old in AE group	The study investigates the effectiveness of Mindfulness-Based Stress Reduction (MBSR) in reducing emotional reactivity and enhancing emotion regulation in patients with social anxiety disorder (SAD) compared to aerobic exercise (AE). It uses functional magnetic resonance imaging to study the neural correlates of attention regulation of negative self-beliefs.	Single emotion regulation strategy and one type of anxiety-inducing probe, suggesting a need to compare multiple methods for different probes in future studies. The fixed order of only four autobiographical situations may limit the generalizability of the findings, indicating the potential benefit of using a random sequence of more diverse life situations in future research. Future analyses shoul…	MBSR led to more significant reductions in negative emotion and increases in attention-related brain regions compared to AE. MBSR was associated with decreased emotional reactivity and increased behavioural self-regulation and emotion regulation. Greater meditation practice in MBSR was linked to enhanced brain responses in attention regions.
Herring et al. (2015)	Randomized controlled trial	Resistance exercise training (RET) and aerobic exercise training (AET) were conducted twice weekly for six weeks.	Total: 26	Sedentary women. Diagnosed with GAD. Young adults with insufficient sleep and irregular sleep patterns.	18–37 years old	Short-term exercise training improves sleep outcomes among GAD patients, especially for RET and weekend sleep. The study suggests that exercise can be an effective nonpharmacologic therapy for improving sleep in individuals with GAD.	Small sample size. Low exercise dose, particularly for aerobic exercise training. Reliance on self-report diary measure of sleep. Lack of objective measurement of sleep. Need for future studies to explore more intense exercise stimulus and dose-response relations with sleep.	Short-term exercise training improves sleep outcomes among GAD patients, especially for resistance exercise training (RET) and weekend sleep. Improved sleep may be associated with reduced clinical severity among GAD patients. Exercise, particularly resistance training, can lead to significant improvements in sleep initiation, continuity, and reductions in time spent in bed and hypersomnia among y…
Herring et al. (2011)	Randomized controlled trial	Resistance Exercise Training (RET) involves lower-body weightlifting with two weekly sessions, and Aerobic Exercise Training (AET) involves dynamic leg cycling with two weekly sessions.	Total: 30	Primary diagnosis of GAD. Not undergoing concurrent psychiatric or psychological therapy other than medication. Anxiety Disorders Interview Schedule (ADIS-IV) clinician severity rating of at least 4.	18-37 years old	The paper demonstrates that short-term exercise training, including resistance exercise training, can improve signs and symptoms associated with GAD, particularly irritability, anxiety, low vigour, and pain, highlighting the potential of exercise as a feasible treatment option for GAD. Further research is needed to explore the efficacy of exercise training compared to other treatments for GAD.	Small sample size. Limited generalizability. Focus only on sedentary women. Lack of long-term follow-up. Absence of investigation into underlying mechanisms. Lack of comparison with other treatments.	Both RET and AET resulted in improvements in signs and symptoms associated with GAD, with RET showing significant reductions in anxiety-tension and irritability and larger effect sizes for various symptoms compared to AET.
Rosenbaum et al. (2014)	Randomized controlled trial	Three 30-minute resistance-training sessions per week, pedometer-based walking program, weekly supervised exercise sessions, two unsupervised home-based exercise sessions, individualized exercise intensity, increase in load based on RPE, provision of pedometer and exercise diary, adjustments based on physical activity levels and PTSD symptom severity, designed concerning ACSM guidelines. Usual ca…	Total: 81	84% of the participants were male. Mean baseline BMI was 30.5, with the majority of participants being overweight or obese.	Participants aged from 23 to 73 years.	The study demonstrates that a 12-week exercise program, in addition to usual care, significantly improves mental health outcomes and physical health measures in in-patients with primary PTSD, supporting the use of structured exercise as an augmentation strategy for PTSD treatment.	The study did not record potential confounding factors like chronic pain or fibromyalgia. Data on pharmacological therapy were not recorded, which is acknowledged as a limitation. Difficulty in accurately recording medication usage due to changes in regimes. Variability in supervised session attendance due to the geographical location of the hospital. Poor rate of exercise diary completion limite…	The exercise intervention significantly reduced PTSD symptoms compared to usual care. The intervention group showed improvements in depressive symptoms, waist circumference, sleep quality, and sedentary time compared to the usual care group. The study demonstrated that a 12-week exercise program, in addition to usual care, can lead to improvements in both mental health outcomes and physical healt…
Jazaieri et al. (2016)	Randomized controlled trial	Mindfulness-based stress reduction (MBSR) for 8 weeks and Aerobic exercise (AE) for 8 weeks, including specific components for each intervention.	Total: 47	53% females. Predominantly Caucasian (45%) and Asian (45%). Diagnosed with generalized social anxiety disorder.	Age range: 23–53 years, mean age 33.3 years	The article examines how pre-treatment social anxiety severity moderates the impact of mindfulness-based stress reduction (MBSR) and aerobic exercise (AE) for generalized social anxiety disorder. The authors found that both interventions produced equivalent reductions in weekly social anxiety symptoms but were influenced by pre-treatment social anxiety severity levels.	Small sample size for moderator analyses Need for future studies with larger sample sizes to replicate and extend findings. Lack of examination of MBSR and AE within other anxiety disorders for generalizability. Lack of direct comparison of MBSR and AE to gold-standard treatments.	Pre-treatment social anxiety severity moderates the impact of MBSR and AE on social anxiety symptoms. MBSR is more effective for patients with lower pre-treatment social anxiety severity, while AE is more effective for patients with higher pre-treatment social anxiety severity. Tailoring treatment recommendations based on pre-treatment social anxiety severity could enhance intervention effectiven…
Fetzner et al. (2014)	Randomized controlled trial	A 2-week intervention involving six 20-minute aerobic exercise sessions on a stationary bicycle at 60-80% heart rate reserve, supervised by certified personal trainers. Participants were divided into three groups: one receiving interoceptive prompts (IP), another a distraction task, and the third with no specific prompts or distractions during exercise.	Total: 33	Participants were primarily women (76%). Participants reported being Caucasian (79%), Canadian First Nations (9%), Asian (6%), and Latino (3%). Participants were employed full-time (46%), students (24%), employed part-time (12%), on medical leave from their occupation (6%), or unemployed (6%).	mean age of 36.9 years	The article discusses the therapeutic effects of aerobic exercise for individuals with PTSD and related disorders, supporting its clinical application for improving mental health outcomes.	Follow-up clinical interviews were not performed. Nearly half of the sample did not complete the monthly follow-up. Individuals with physical health conditions co-occurring with PTSD were excluded. Additional activity during the study was not controlled for. Study groups differed in fitness capacity. Absence of a nonactive control group.	Regular aerobic exercise has mental health benefits for individuals with anxiety disorders and can reduce symptoms of PTSD. Aerobic exercise was effective in reducing PTSD symptoms over the treatment period and maintaining these gains at one-month follow-up. The study supports the clinical application of aerobic exercise for individuals with PTSD stemming from various traumas.
Javed et al. (2022)	Case report	Yoga Practice Module (Pranayam, asanas, suryatrataka, OM kara meditation) for 30 minutes daily in the early morning at home; Dietary recommendations emphasizing specific food choices and preparation guidelines.	Total: 1	32 years old, married male. Symptoms started at the age of 12. No history of psychological trauma. Had caring parents and was a good performer in school.	32 years old	The article presents a case report where a patient with social anxiety disorder and paruresis-specific social phobia showed significant improvement after practising yoga and meditation under supervision, highlighting the potential benefits of yoga in such cases.	Single case report limits generalizability. Lack of control group. Self-reported symptoms may introduce bias. Long-term effects not explored. Need for more extensive controlled studies for validation.	Yoga practices led to significant improvements in multiple parameters related to SAD and paruresis, as evidenced by reduced scores on various scales and improved quality of life.
Broocks et al. (1998)	Randomized controlled trial	Regular aerobic exercise (running) and clomipramine (112.5 mg/day) for a 10-week treatment protocol.	Total: 46	Patients with moderate to severe panic disorder with or without agoraphobia, outpatients, patients with no concomitant physical disorders or current substance abuse. Patients required to discontinue psychotropic medication at least 3 weeks before baseline. Young patients with no contraindications for aerobic or other forms of exercise.	age range 18–50 years	Regular aerobic exercise alone is associated with significant clinical improvement in patients who have panic disorder, but it is less effective than treatment with clomipramine.	The short duration of the study (10 weeks) may not be sufficient to fully evaluate the effects of exercise. Lack of actual double-blind conditions due to the nature of comparing a behavioural treatment approach with medication intake. Possibility of nonspecific effects such as increased social interaction contributing to the beneficial effect of exercise. The study does not address the long-term …	Exercise and clomipramine were effective in treating panic disorder, with clomipramine being more effective than exercise.
Carter et al. (2013)	Randomized controlled trial	Sudarshan Kriya Yoga (SKY) intervention is adapted for veterans and includes cyclical breathing at different rates, joint mobility exercises, warrior values, mild yoga stretches, Yoga Nidra, and guided meditation. Participants were encouraged to maintain a daily 30-minute yoga breath practice	Total: 25	The study population consists of male. Vietnam veterans. The participants are classified as disabled due to service-related PTSD.	58 (average) years old	The article explores the potential benefits of Sudarshan Kriya Yoga (SKY) in reducing symptom severity in Vietnam veterans with treatment-resistant PTSD, indicating that yoga breath techniques may offer a valuable adjunctive treatment for this population.	Small sample size. Lack of blinding. Difficulty in determining responsible components of the intervention. Need for more extensive studies with more diverse populations. Challenges in adapting and disseminating multi-component yoga programs to veterans. Difficulty in maintaining improvements due to lack of participant commitment.	The study showed significant reductions in PTSD symptoms in both the SKY Intervention group and the Control group at the 6-month follow-up, indicating the potential benefits of the yoga intervention for veterans with chronic PTSD.
Martin et al. (2016)	Randomized controlled trial	Participants received a 75-minute yoga intervention weekly for 12 weeks or twice weekly for 6 weeks, designed by a licensed psychologist and a certified Kripalu yoga instructor. The intervention included trauma-sensitive elements, simple poses progressing over time, and components of Dialectical Behavior Therapy.	Total: 38	Female participants. The majority of participants were white (52.6%). Nearly half of the participants had previously taken a yoga class. Average body mass index was in the overweight range.	20-65 years	The article discusses the impact of a yoga intervention on physical activity, self-efficacy, and motivation in women with PTSD symptoms, highlighting the importance of understanding the psychological mechanisms behind physical activity behaviour change. It also highlights the potential benefits of yoga on mental health.	The study focused on women with subthreshold or full PTSD, limiting its generalizability to men or other mental health populations. Small sample size, which may have limited the ability to detect significant changes in relevant constructs. The purpose of the parent study was to investigate the effect of the yoga intervention on PTSD symptoms and not necessarily to promote continued physical activ…	The yoga intervention did not lead to significant changes in physical activity or self-efficacy but resulted in a substantial decrease in external motivation. While there was a trend towards increased leisure-time physical activity in the yoga group, it did not reach statistical significance. The control group significantly decreased amotivation scores during the study.
Sree et al. (2024)	Randomized controlled trial	Integrated yoga sessions lasting 60 minutes, five days a week, for 12 weeks, including loosening exercises, sun salutations, physical postures, breathing practices, and anapana meditation.	Total: 64	Individuals diagnosed with panic disorder. 54.7% male and 45.3% female participants. Majority of participants were literate, predominantly from semi-urban areas. The majority of participants were unmarried. 45.3% of participants were employed.	18-35 years old	The article provides compelling evidence that yoga can significantly improve anxiety symptoms and quality of life in individuals with panic disorder, offering a valuable complementary or alternative approach to traditional treatments.	Participants were all diagnosed with panic disorder and recruited from a single location, limiting generalizability. Further research with more extensive and diverse samples is needed to confirm the generalizability of the findings. Lack of investigation into the specific mechanisms by which yoga reduces anxiety and improves quality of life.	The yoga group exhibited a significant reduction in anxiety levels and improvements in quality of life compared to the control group, suggesting yoga is a valuable complementary or alternative approach to traditional treatments for anxiety disorders.
Vorkapic et al. (2014)	Randomized controlled trial	Group 1 (G1-Yoga): Yoga classes twice a week, 50 minutes each, for 2 months. Group 2 (G2-CBT + Yoga): Yoga practice and CBT sessions twice a week, 100 minutes (yoga once a week for 50 minutes, CBT once a week for 50 minutes), for 2 months.	Total: 20	Patients diagnosed with panic disorder (DSM IV), with or without agoraphobia. Exclusion criteria: severe pulmonary disease, heart condition, high blood pressure. Inclusion criteria: subjects with depression (comorbidity) or using antidepressant or anxiolytic drugs.	18-60 years old	The study explores the therapeutic benefits of yoga in reducing panic-related symptoms in patients with panic disorder, both when practised alone and in combination with cognitive-behavioural therapy.	Need for further research to explore the mechanisms through which mind-body practices improve mental health. Transparency regarding potential conflicts of interest.	The study demonstrated significant reductions in anxiety levels, panic-related beliefs, and panic-related body sensations in patients with panic disorder, with the combination of yoga and CBT showing more significant improvements compared to yoga alone.
Huberty et al. (2020)	Randomized feasibility trial	Intervention low dose (LD): 60 minutes per week of online yoga for 12 weeks. Intervention moderate dose (MD): 150 minutes weekly online yoga for 12 weeks. Stretch and tone control group (STC): 60 minutes weekly of online stretching/toning exercises for 12 weeks.	Total: 90	Participants were predominantly White (86%). Most participants earned $61,000 per year or more. A majority of participants were college-educated. The average gestational age at the time of stillbirth was 30 weeks.	≥18 years of age	The study is a feasibility trial that aimed to determine the feasibility, acceptability, and preliminary efficacy of a 12-week home-based, online yoga intervention with varying doses for women who have experienced stillbirth. Results showed significant decreases in PTSD and depression and improvements in self-rated health at post-intervention.	Inconsistencies with the software used to track participation. Sample not necessarily representative of the population of women who have had stillbirths in the US. High number of dropouts. The study was a feasibility study, and the sample size was not powered to determine the efficacy.	The study found significant decreases in PTSD and depression and improvements in self-rated health at post-intervention for both intervention groups, with the moderate dose group reporting the prescribed minutes of yoga to be too much. There was also a significant difference in depression scores and grief intensity between the moderate dose and control groups.
Ensari et al. (2019)	A randomized, counterbalanced, within-subjects design	Participants received a 40-minute session of guided yoga or a light stretching protocol. The yoga session included vinyasa style yoga, while the stretching protocol involved minimal movement. Peak RPE was assessed after the session.	Total: 18	-The sample further had clinically meaningful levels of generalized anxiety symptoms, measured by the Spielberger Trait Anxiety Inventory(TAI).	22.1 mean years old	The study investigates the efficacy of yoga for improving cognitive and physical anxiety symptoms in high-anxious women, exploring the possible dissociation between mental and physical symptoms of anxiety among women with anxiety sensitivity. It also aims to assess the immediate and delayed anxiolytic effects of yoga in response to an anxiety-inducing CO2-inhalation task in women with high anxiet…	Small sample size. Control condition might not have been the most appropriate choice. Lack of comparison between individuals with high vs low AS.	The study did not find significant differences between the effects of yoga and light stretching on anxiety symptoms. Physical activity, regardless of the specific type, showed an overall reduction in cognitive anxiety symptoms. The study suggests a dissociation between cognitive and physical symptoms of anxiety in women with anxiety sensitivity.
Van Der Kolk et al. (2014)	Randomized controlled trial	The intervention was a 10-week trauma-informed yoga program consisting of breathing exercises, postures, and mindfulness meditation, offered as a weekly 1-hour class.	Total: 101	Women with chronic, treatment-resistant PTSD. Participants from the United States. Relatively well-educated women. Employed women.	18-58 years old	The study demonstrates that a 10-week, weekly yoga program can significantly reduce PTSD symptoms in women with chronic treatment-resistant PTSD, highlighting the importance of body awareness and somatic regulation in the treatment of PTSD.	Need for replication with different populations and in various cultural settings. Further investigation into the mechanisms of mindfulness meditation and their extension to yoga. Importance of dismantling the components of yoga to study their specific contributions.	Yoga significantly reduced PTSD symptomatology in women with chronic treatment-resistant PTSD, with effect sizes comparable to traditional psychotherapeutic and pharmacologic approaches.
