# Supplementary material for: Beyond Pharmacology: A Narrative Review of Alternative Therapies for Anxiety Disorders
Source: Diseases. 2024 Sep 16;12(9):216. doi: 10.3390/diseases12090216 (PMC11431799; doi:10.3390/diseases12090216)
Supplement: Supplementary file 1 [file diseases-12-00216-s001.zip › Table S2-Virtual Reality.xlsx]

## Sheet: Arkusz1
Author, year of publication	Study design	Intervention	Participant count	Population characteristics	Participant age	Summary	Limitations	Main findings
Mclay et al. (2014)	Retrospective observational study, non-controlled, single-site	Virtual Reality Graded Exposure Therapy (VR-GET) consists of weekly to biweekly sessions with a psychologist, with a fixed number of sessions (5, 10, 15, or 20) in the open-label study and 10-week treatment duration in the randomized trial. The therapy included graded VR exposure, physiologic monitoring, and skills training.	Total: 28	Active-duty service members. Participants with PTSD related to service in Iraq or Afghanistan. Participants who completed neuropsychological testing and self-report measures of PTSD, depression, and generalised anxiety.a	34.07 average years old	The study investigates the effectiveness of Virtual Reality Graded Exposure Therapy (VR-GET) on PTSD, depression, anxiety, and neuropsychological functioning, showing significant reductions in PTSD and anxiety severity and improvements on the emotional Stroop test, but no significant changes in depression or other neuropsychological measures.	Participants were allowed to decline neuropsychological testing, potentially affecting the completeness of the data. The small sample size may have limited the ability to detect relationships between PTSD and neuropsychological impairment consistently. Larger studies are needed to determine the efficacy of the treatment modality in other areas. The study suggests that VR-GET may be more effective…	VR-GET treatment led to significant reductions in PTSD and anxiety severity, along with improvements in the emotional Stroop test. Changes in the emotional Stroop test did not correlate with changes in self-reported PTSD symptoms. The study supports the use of VR-GET as a treatment for PTSD, indicating benefits may be focused on specific areas.
Beidel et al. (2017)	Randomized controlled trial	Trauma Management Therapy (TMT) with Virtual Reality Exposure Therapy (VRET) was conducted three times per week for five weeks, followed by group treatment twice-weekly for the first two weeks and then once weekly, totalling 43.5 hours of treatment for each patient. The individual exposure therapy component of TMT used an intensive flooding approach.	Total: 92	Iraq and Afghanistan veterans and active duty military personnel with combat-related PTSD.	37.67 mean years old in TMT group 33.26 mean years old in EXP group	The article demonstrates the effectiveness of VRET in significantly reducing PTSD symptoms, with positive results maintained at the six-month follow-up.	Dropout rate differences between TMT and EXP groups. Baseline differences despite randomization Lack of comparison with different exposure models.	VRET resulted in significant decreases in PTSD symptoms as assessed by the CAPS and PCL-M. TMT, which includes VRET plus a group treatment for anger, depression, and social isolation, showed additional benefits in enhancing social and emotional functioning compared to VRET plus a psychoeducation control condition. Both VRET and TMT led to significant decreases in depression and anger, with TMT sp…
Anderson et al. (2013)	Randomized controlled trial	Virtual Reality Exposure Therapy (VRE) for 8 sessions with up to 120 minutes of exposure and Exposure Group Therapy (EGT) for 8 sessions with up to 120 minutes of exposure.	Total: 97	Participants with social anxiety disorder. Ethnically diverse sample. Predominantly female The majority reported completing college. 43.2% reported an annual income of $50,000 or more. 43.2% reported being “married”. The majority did not have a comorbid diagnosis.	19-69 years old	The article compares VRET to exposure group therapy and a waitlist for social anxiety disorder, showing significant improvements in both active treatments compared to the wait list, with virtual reality exposure therapy being equally effective as exposure group therapy.	Difficulty in equating two treatments delivered in different formats. Need for comparison with another individually administered treatment to equate factors. Challenge in comparing similar treatments delivered across different modalities. Limited generalizability due to specific inclusion criteria. Lower comorbidity rate in the sample compared to typical individuals with social anxiety disorder. …	Virtual reality exposure therapy effectively treats social fears and maintains improvement for at least 1 year. Virtual reality exposure therapy is equally effective as exposure group therapy. Virtual reality exposure therapy is effective for reducing symptoms of social anxiety disorder and public speaking fears, with changes in behavior observed in the real world. Improvement in fear of negative…
Anderson et al. (2005)	An open clinical trial with a treatment manual, homogenous inclusion/exclusion criteria, independent assessment, and a behavioural avoidance test	Cognitive-behavioural treatment using virtual reality for exposure therapy for eight sessions, including anxiety management training and exposure therapy using a virtual audience.	Total: 10	Predominantly female. Married. Well-educated. Middle-to-upper class. Self-identified as either Caucasian or African-American. Met criteria for social phobia or panic disorder with agoraphobia. Most participants met the criteria for another anxiety disorder.	not mentioned	The study discusses a study that used CBT with virtual reality (VR) for exposure therapy to treat public-speaking anxiety, showing significant improvement in self-report measures of public-speaking anxiety post-treatment and at follow-up.	Reaserch should not include individuals whose primary diagnosis is panic disorder. The addition of physiological monitoring would improve the assessment. Future work could isolate the effect of VR on treatment response. Disadvantages include cost and the inability of the VR to match the idiosyncratic fears or elicit anxiety for some patients.	Participants experienced significant reductions in public-speaking anxiety post-treatment, with maintained improvements at follow-up. Most participants showed improvement in fear of public speaking measures and reported feeling significantly better and satisfied with the treatment. Audience members rated participants as performing better and less anxious at post-treatment compared to pre-treatmen…
Bouchard et al. (2016)	Randomized controlled trial	Individual CBT with exposure either in virtuo or in vivo for 14 weekly 60-minute sessions. Therapists were graduate students experienced in CBT for anxiety disorders.	Total: 59	French-speaking individuals. Diagnosed with SAD according to DSM-5 criteria. Exclusion criteria were specific conditions or receiving concurrent psychotherapy.	18–65 years old	The study discusses the advantages and effectiveness of using virtual reality in CBT for social anxiety disorder, highlighting the positive outcomes of CBT with virtual exposure compared to traditional CBT.	Lack of clinical evaluations by independent assessors. Study focused on individual CBT, not group format. Need for replication with a larger sample. In vivo exposures did not precisely match in virtual scenarios.	CBT with in virtual exposure and in vivo exposure showed improvements in primary and secondary outcome measures compared to the waiting list. Conducting exposure in VR was more effective than in vivo exposure on specific outcome measures. VR was significantly more practical for therapists than in vivo exposure.
Rubin et al. (2021)	Randomized Controlled Trial	VRET with attention guidance training (AGT) -two 45-minute sessions over one week, including psychoeducation, public speaking exposures, and specific instructions to focus on audience members' faces with feedback on gaze behaviour.	Total: 21	Participants were fluent in English. Participants had a Personal Report of Public Speaking Anxiety > 98. Participants had a Leibowitz Social Anxiety Scale > 30. Participants had a Peak fear ≥ 50 on the behavioural approach task during the baseline public speaking challenge. Participants met DSM-5 Criteria for Social Anxiety Disorder.	18–65 years old	The study discusses the development and testing of a VRET protocol for social anxiety disorder, focusing on modifying visual attention and gaze patterns during exposure therapy. Results show a reduction in fear of public speaking and general symptoms of social anxiety across both intervention groups.	Lack of a non-socially anxious group at baseline for comparison. Absence of assessment of presence during treatment, potentially impacting efficacy. Clinicians not being blind to the treatment condition during follow-up assessments. Potential limitation of non-interactive public speaking challenges in the efficacy of social exposures.	Attention can be modified within and during VRET. Modifying visual gaze avoidance may be causally linked to reduced social anxiety. The intervention had a significant overall effect on symptoms of social anxiety.
Pitti et al. (2015)	Randomized controlled trial	CBT for 11 sessions, Paroxetine at a mean dose of 22.60 mg/day, Virtual reality exposure for 4 sessions, in addition to CBT sessions	Total: 99	Patients with agoraphobia. Predominantly female. Mostly having agoraphobia with panic disorder. The majority of patients were chronic cases. Exclusion criteria included psychotic symptoms, bipolar disorders, high suicide risk, heart disease, neurological disease, or ophthalmologic disease.	39 mean years old	The study compares the efficacy of different treatments for agoraphobia, with combined treatments showing more significant improvements overall. Still, the superiority of virtual reality exposure in combination with therapy remains uncertain.	Difficulty in determining phobic stimuli for each individual. Lack of determination of differential efficacy in groups not treated with psych drugs. Uncertainty regarding efficacy based on the acute or chronic nature of agoraphobia. Need for further data to confirm differential efficacy.	Combined treatments involving both psychological therapy and psychodrug therapy were more effective in reducing agoraphobia symptoms compared to treatment with psychodrugs alone. Virtual reality exposure showed more significant improvement in confronting phobic stimuli, but doubts remain about its superiority over traditional psychological treatments. At follow-up, both combined treatment groups …
Kim et al. (2022)	Randomized controlled trial	Eight sessions of virtual reality self-training (VRS) over 2 weeks in three different environments with increasing difficulty levels.	Total: 52	Participants were diagnosed with SAD according to DSM-5 criteria, with a Liebowitz social anxiety scale-self report (LSAS) score of more than 30.	19–30 years old	The study discusses virtual reality self-training (VRS) as a potential tool to reduce social anxiety in individuals with SAD before formal treatment. It highlights improvements in attention to social stimuli and emotional cues based on functional changes in the visual cortices and thalamus. VRS is suggested as a first intervention option for individuals with SAD who avoid society or are reluctant…	Small sample size Lack of a healthy control group Insufficient evidence to support the interpretation of negative bias due to the lack of valence ratings on the faces used in the task. Order effects due to the tasks not being counterbalanced - Potential influence of regular visits to the VR clinic on the results.	The VRS program led to significant improvements in anxiety, avoidance, distress, and negative self-evaluation for the self, associated with functional changes in the visual cortices and thalamus. No changes were observed in regions related to negative self-beliefs in the fMRI results.
Zainal et al. (2021)	Randomized controlled trial	Self-guided VRE for social anxiety disorder, including exposure scenarios related to an informal dinner party and a formal job interview, with increasing levels of anxiety-inducing situations, along with between-session in vivo exposure therapy homework. The VRE included a virtual therapist, SUDS ratings, and cutting-edge technology. Sessions were held twice a week for 50–60 minutes each.	Total: 44	Majority female (77.3%). Diverse racial and ethnic backgrounds. Varied educational attainment	18–53 years old	The study tests the efficacy of self-guided virtual reality exposure therapy for SAD in comparison to a waitlist control group, demonstrating significant reductions in SAD severity, job interview anxiety, and trait worry. This results in promising outcomes for the use of self-guided VRE as a potential treatment for individuals with SAD.	Small sample size. Use of a waitlist control group could inflate effect sizes. Lack of a behavioral avoidance task to assess the real-life transfer of VRE gains. Potential benefit from human contact with research assistant.	The self-guided VRE was effective in reducing SAD severity, job interview anxiety, and trait worry compared to the waitlist control group, with moderate-to-large effect sizes.
Malbos (2013)	Randomized Controlled Trial	VRET alone for one group and VRET combined with cognitive therapy for another group. VRET sessions involved exposure to nine different virtual environments related to agoraphobic fears for 50–60 minutes each. Cognitive therapy for the combined group included psychoeducation, anxiety acceptance, cognitive restructuring, positive self-statements, and relapse prevention. Participants were instructed…	Total: 19	Participants were predominantly Caucasian. Mix of educational backgrounds -Most were married or in a de facto relationship, and most worked or studied full-time. Some participants had co-morbid disorders such as major depression, social phobia, and specific phobia.	24–72 years old	The study evaluates the independent effect of VRET for agoraphobia compared to VRET combined with cognitive therapy.	Participants were well-educated, which may not represent the general agoraphobic population. The small sample size limited the ability to conclude group differences. Lack of a waiting list group and an in vivo exposure group limits the ability to determine the absolute efficacy of the treatments.	VRET showed a positive effect on agoraphobia symptoms. Cognitive therapy did not provide significant additional benefits. The isolated effects of VRET were not significantly less than those of combined VRET with cognitive therapy. No significant differences between the two groups were found at the 3-month follow-up.
Powers et al. (2013)	within-subjects incomplete repeated measures design with random starting order and rotation counterbalancing	Participants conversed with an actor/operator in either VR or in vivo environments. The VR conversation involved using a virtual environment through a stereovision head-mounted display (HMD) and noise-cancellation headphones. The facilitator used a microphone headset to speak with the participant.	Total: 26	The study included 26 undergraduate participants, primarily females (73.1%). The majority of participants were Non-Hispanic White (76.9%), with smaller percentages being Black (11.5%), Hispanic (7.7%), and Asian (3.8%). Participants were recruited from an undergraduate psychology course and received extra credit for their participation. Participants scored similarly to college students in previou…	20.42 mean years old	The study explores the use of virtual reality technology for exposure therapy in social anxiety, showing that VR conversations increased fear ratings compared to baseline and in vivo conversations, indicating potential usefulness for future treatment of social anxiety.	Participants were not selected based on social anxiety scores for this feasibility pilot study. Presence would be enhanced if participants did not meet the facilitator/actor controlling the avatar before the conversation and if the actor also controlled the avatar from another room. Small sample size does not permit analysis of multiple dimensions of presence. The study does not indicate if real-…	VR conversations elicited higher fear ratings compared to in vivo conversations. In vivo, conversations were rated as more realistic than VR conversations. The technology allowing real-time interaction in VR may be beneficial for treating social anxiety in future studies.
Wang et al. (2020)	randomized controlled trial	Participants with GAD were randomly assigned to either a virtual nature (VN) or a virtual abstract painting (VAP) group.	Total: 77	Participants diagnosed with GAD. Normal body mass index (BMI) between 18.5 and 24 kg/m2.	50–75 years old	The study explores the effects of virtual exercise therapy on patients with generalized anxiety disorder, comparing the impact of natural landscapes versus abstract paintings on stress relief, restorative quality, and satisfaction levels.	The study only examined the effects of a single 20-minute virtual exercise period on psychological responses in patients with GAD without considering the impact of long-term exercise. The study used a 270-angle virtual environment instead of a 360-angle virtual environment, potentially limiting the degree of immersion experienced by participants. The psychological responses to an acute bout of ex…	Patients with GAD experienced higher levels of stress relief, restorative quality, and satisfaction when exercising in a virtual environment with natural landscapes compared to abstract paintings. Both groups showed increased alpha activity post-exercise, indicating a more relaxed state after cycling in the virtual environment. The study suggests that exercising in a virtual natural environment c…
Wald et al. (2003)	Case study	Three sessions of VRET after a 7-day baseline	Total: 7	Seven adults with a specific phobia diagnosis. Predominantly female. All participants possess valid driving licences, reporting a longstanding history of driving fear and avoidance, with three participants having a history of being in a motor vehicle accident.	31-57 years old	VRET shows promise in treating driving phobia by reducing anxiety and avoidance symptoms, though additional in vivo exposure therapy may be needed for some individuals.	Cost-effectiveness due to the current cost of virtual reality technology. Limited accessibility to therapists and clients. Lack of realism for some individuals. Inability to target specific individual driving fears effectively. Insufficiency of VRET as a standalone treatment for all patients. Recommendation for VRET to be used as an initial step followed by in vivo exposure therapy Need for furth…	VRET showed promising results in reducing driving anxiety and avoidance in individuals with driving phobia. The efficacy of VRET was demonstrated through improvements in phobic-related symptoms, decreased peak anxiety, and the elimination of diagnostic criteria for driving phobia in some patients. While VRET may not be sufficient for all patients, it could be a valuable initial step in treatment,…
Kampmann et al. (2016)	Randomized controlled trial	Participants received VRET or iVET for ten 90-minute sessions scheduled twice weekly, without any homework assignments and with exposure elements based on protocols without cognitive components.	Total: 60	Participants diagnosed with social anxiety disorder. 63.3% women. Exclusion criteria included factors like recent psychotherapy for SAD, current use of certain medications, history of psychosis, current suicidal intentions, substance dependence, severe cognitive impairment, and insufficient command of the Dutch language.	18-65 years old	The study investigates the efficacy of VRET as a standalone treatment for individuals with SAD by simulating social verbal interaction in various virtual social situations relevant to treating individuals with SAD. The study includes 60 participants with a mean age of 36.9 years, predominantly women, who were randomly assigned to VRET, individual in vivo exposure therapy (iVET), or a waiting-list…	Absence of homework exercises in both treatment conditions. Social situations in exposure exercises were not identical in both treatment conditions. Need for improvement in technological and psychological aspects of virtual social interactions.	Both VRET and iVET reduced various symptoms of social anxiety, with iVET showing more significant improvements in certain areas compared to VRET.
Tortella-Feliu et al. (2010)	Randomized trial	Virtual Reality Exposure Therapy (VRET), Computer-aided exposure with a therapist (CAE-T), Self-administered computer-aided exposure (CAE-SA)	Total: 60	Diverse community-based sample. Participants with specific phobia related to fear of flying. Participants meeting DSM-IV criteria for specific phobia.	38 mean years old in CAE-T group 36.24 mean yeras old in CAE-SA group 36.89 mean yeras old in VRET group	The study compared the efficacy of three computer-based exposure treatments for fear of flying (VRET, CAE-T, CAE-SA) and found them all effective in reducing fear of flying, with no significant differences between them. The results suggest that therapist involvement can be minimized during computer-based treatments.	Small number of participants in each treatment condition. The absence of a behavioral avoidance test at the initial assessment. The absence of a control group.	The three computer-based exposure treatments were equally effective in reducing fear of flying, with no significant differences. The self-administered treatment (CAE-SA) did not have higher attrition rates, indicating good acceptability and adherence. The study suggests that therapist involvement can be minimised during computer-based therapies.
