# Supplementary material for: Beyond Pharmacology: A Narrative Review of Alternative Therapies for Anxiety Disorders
Source: Diseases. 2024 Sep 16;12(9):216. doi: 10.3390/diseases12090216 (PMC11431799; doi:10.3390/diseases12090216)
Supplement: Supplementary file 1 [file diseases-12-00216-s001.zip › Table S3-Mindfulness.xlsx]

## Sheet: Arkusz1
Author, year of publication	Study design	Intervention	Participant count	Population characteristics	Participant age	Summary	Limitations	Main findings
Hoge et al. (2017)	Randomized, controlled, parallel design, non-blinded, prospective clinical trial	MBSR intervention included 8 weekly group classes, a retreat day, and daily home practice assignments guided by audio recordings, including breath awareness, body scan, and gentle Hatha yoga. Stress Management Education (SME) was didactic and provided information on stress-related topics like time management, nutrition, exercise, and sleep.	Total: 57	Individuals diagnosed with GAD. Inclusion criteria based on DSM-IV criteria for GAD and HAMA score of 20 or above. No significant differences in gender, race, or age between treatment groups	-Mean age 39 years	The study explores the impact of mindfulness meditation on occupational functioning and healthcare utilisation in individuals with GAD, highlighting its potential benefits and discussing possible mechanisms of action.	Small sample size. Reliance on self-report measures. High drop-out rate during the follow-up period. High variability in absenteeism rates. Study not powered to detect significant differences in work-related outcomes. Post-hoc correction for the main result was needed.	Participation in MBSR was associated with a significant decrease in partial work days missed for adults with GAD. Greater home mindfulness meditation practice among MBSR participants was linked to less work loss and fewer mental health professional visits. Mindfulness meditation was found to have a beneficial effect on occupational functioning.
Kim (2010)	Non-controlled trial with pre-post design	MBCT program for panic disorder patients, consisting of eight weekly sessions lasting about 90 minutes each.	Total: 31	Patients diagnosed with panic disorder. Gender distribution: 57% male, 43% female Mean duration of illness of 22.4 months. Mean educational level of 14.0 years. Marital status: 70% married, 30% unmarried. Occupational status: 44% employed, 56% unemployed. Religion: 52% declared, 48% undeclared.	-Mean age 41.2 years	The study discusses the effectiveness of MBCT as an adjunct to pharmacotherapy in treating patients with panic disorder, showing improvements in anxiety assessments, panic disorder severity, anxiety sensitivity, phobia, and worry. It suggests that MBCT can affect the clinical course of panic disorder by improving key factors, and concludes that further studies are needed to confirm these findings.	Small sample size. Non-controlled study design. Absence of reporting the Mindful Attention and Awareness Scale (MAAS). Uncertainty regarding the significant improvement of anxiety in panic disorder patients derived from pharmacotherapy or MBCT.	HAM-A and PDSS scores significantly decreased at the 2nd, 4th, and 8th weeks compared to baseline, indicating a reduction in anxiety symptoms in patients with panic disorder. The Panic Disorder Severity Scale (PDSS) scores significantly reduced throughout the MBCT program, suggesting an improvement in the core symptoms of panic disorder. Anxiety assessments such as HAM-A and BAI were significantl…
Sado et al. (2018)	Single-arm study with a pre-post comparison design	Participants received an 8-week MBCT program consisting of meditation, yoga, sharing experiences, psychoeducation, and daily home practice, led by a psychiatrist and a nurse/clinical psychologist, with modifications for anxiety disorders. The program included 8 weekly 2-hour-long sessions and 2 monthly boosters.	Total: 14	Female: 71.4% Average treatment duration at the start of the intervention: 13.4 years. Pharmacotherapy rate: 93% (71.4% antidepressants, 50.0% benzodiazepines).	-Mean age: 45.0	The study evaluates the feasibility and effectiveness of MBCT for anxiety disorders in a Japanese setting, demonstrating statistically significant improvements in the State-Trait Anxiety Inventory (STAI)- state at every evaluation point.	Small sample size. Inability to conduct subgroup analyses between different types of anxiety disorders. Lack of generalizability due to the small sample size and single-arm pre-post design. Need for future randomized controlled studies to accurately evaluate effectiveness.	The study involved 14 patients with anxiety disorders, showing statistically significant improvements in the State-Trait Anxiety Inventory (STAI)-state at every evaluation point. Significant improvements were observed in disease-specific scales, with the MIA (AAC) score showing significant improvements at the 2-month follow-up. The MBCT intervention demonstrated sustained efficacy post-treatment,…
Jiang (2022)	Randomized, controlled, noninferiority trial with blinding and computer-generated randomization	Participants received either Mindfulness-based cognitive therapy adapted for treating GAD (MBCT-A) or Cognitive behavioral therapy designed to treat GAD (CBT-A). MBCT-A involved individual precourse orientation, 8 weekly group classes, one "retreat in silence" day, daily homework guided by audio recordings, and various mindfulness practices. CBT-A is aimed at changing or challenging dysfunctional…	Total: 138	Adult patients with GAD. 24.6% of screened participants were successfully recruited. 17.9% did not attend any intervention sessions. 84.1% and 81.2% attendance rates for MBCT-A and CBT-A groups, respectively.	-Mean age 35.94 years	The study compares the efficacy of group mindfulness-based cognitive therapy (MBCT-A) with group cognitive behavioural therapy (CBT-A) for treating GAD and finds that MBCT-A is noninferior to CBT-A in improving symptoms of anxiety in GAD patients.	Lack of a no-treatment control or wait-list control. Failure to record specific reasons for screen failure during recruitment. Absence of data collection on mindfulness exercises in the MBCT-A group or behavior exercises in the CBT-A group. Unclear which components of the interventions led to positive effects. Treatment time between the two groups.	MBCT-A was noninferior to CBT-A in reducing anxiety symptoms in GAD patients, both interventions showed long-term benefits, and both are considered valuable treatment options for patients with GAD.
Goldin et al. (2010)	Pre-post intervention study design	MBSR intervention: 2.5-hour once-weekly small-group format for eight sessions, plus one half-day meditation retreat, with meditation CDs for home practice and daily monitoring form for recording practices. Participants attended most classes and completed several weekly hours of home meditation practice.	Total: 16	Patients diagnosed with SAD according to DSM-IV criteria. Diverse racial background. College-educated.	Age range 21-49	The study discusses the effectiveness of MBSR in reducing symptoms of stress, anxiety, and depression, particularly in patients with SAD. The authors compare its effectiveness with cognitive-behavioural group therapy (CBGT) in improving mood, functionality, and quality of life in patients with generalised SAD.	Lack of a control group or active comparison clinical intervention. Examination of only breath-focused attention, neglecting other important mindfulness practices. Need for randomized clinical trial methodology with multiple groups. Use of experimental paradigms with a variety of emotional probes and regulation strategies. Consideration of self-report measures of mindfulness. Analysis of individu…	MBSR completers showed improvements in anxiety, depression symptoms, and self-esteem. Breath-focused attention led to decreased negative emotion experience, reduced amygdala activity, and increased activity in attention-related brain regions. Post-MBSR, there was a reduction in negative emotion, specifically when implementing breath-focused attention.
Goldin et al. (2016)	Randomized controlled trial, controlled, longitudinal, diagnostic study design, ethical considerations	Cognitive-Behavioral Group Therapy (CBGT) and Mindfulness-Based Stress Reduction (MBSR)	Total: 108	55.6% female. The racial distribution of the population was 43.5% Caucasian, 39% Asian, 9.3% Hispanic, and 8.3% other ethnicities. Patients met the criteria for a principal diagnosis of SAD based on the DSM-IV-TR and the ADIS-IV-L.	-Mean age 32.7 years	The study aimed to compare the treatment outcome and mediators of cognitive-behavioural group therapy (CBGT) and mindfulness-based stress reduction (MBSR) in patients with social anxiety disorder, showing both treatments produced significant improvements with common and specific mediators.	Under-representation of African Americans in the sample. Focus solely on group therapy, not individual therapy. Modification of MBSR from its standard implementation. Lack of inclusion of computer tasks to complement traditional outcome indices. Need for experimental dismantling studies to examine treatment-specific mechanisms.	Both CBGT and MBSR were effective in reducing social anxiety symptoms and shared similar underlying psychological mechanisms of change.
Koszycki et al. (2007)	Randomized controlled trial	MBSR: 8-week mindfulness-based stress reduction program based on mindfulness meditation practices. CBGT: 12 weekly sessions of cognitive-behavioral group therapy.	Total: 68	Patients with DSM-IV SAD. Mixed-gender distribution. Presence of concurrent psychiatric disorders and medication use. Variability in the age of onset of SAD between treatment groups.	-Mean age of 37.6 years for CBGT group and 38.9 years for MBSR group	The study discusses a randomised trial comparing MBSR to CBGT for SAD, showing that while CBGT was more effective in reducing core symptoms, MBSR may still be a useful alternative intervention for some patients with SAD.	Lack of a control comparison group. Infrequent assessments, limiting the ability to assess the time course of treatment effects. Recruitment primarily via media advertisement may not represent typical treatment-seeking populations. Limited impact of psychiatric comorbidity due to low rate and limited specific concurrent disorders. Reliance on self-report for verifying compliance with practices an…	CBGT was significantly more effective than MBSR in reducing core symptoms of SAD, as indicated by lower scores on specific scales measuring social anxiety. Response and remission rates were also significantly greater with CBGT.
Shikatani et al. (2014)	Randomized controlled trial	Cognitive restructuring and mindfulness strategies, each lasting approximately 40 minutes	Total: 56	Majority female participants. Diverse ethnic and cultural background, with the majority being White/European. Exclusion of individuals with a history of CBT or mindfulness-based treatment.	-Age ranged from 17 to 53 years, with a mean age of 24.5 years	The study discusses the impact of cognitive restructuring and mindfulness strategies on post-event processing (PEP) and affect in social anxiety disorder (SAD), examining their efficacy in reducing PEP and improving affect in individuals with SAD, while also investigating the cognitive processes involved.	Different lengths of the strategies may have influenced the results and comparability between conditions. The structured and artificial nature of the PEP induction may limit the generalizability of the findings to real-life situations. The brief duration and lack of homework component in the cognitive restructuring and mindfulness strategies may have limited their effectiveness in inducing cognit…	Cognitive restructuring and mindfulness strategies effectively reduced post-event processing (PEP) and improved affect compared to the control condition. Participants in these conditions reported decreased PEP, improved state affect, and greater skin conductance level (SCL) reductions compared to the control condition. Changes in cognitive processes predicted reduced PEP at follow-up.
Koszycki et al. (2016)	Randomized controlled trial	Mindfulness-Based Intervention for Social Anxiety Disorder (MBI-SAD) with 12-weekly 2-hour group sessions, led by a psychologist, including psychoeducation, formal mindful meditations, mindful exposure, and compassion-based meditations.	Total: 39	Exclusion criteria included a history of psychosis, bipolar disorder, substance use disorders, psychotic features of affective disorder, and high suicide risk. Comorbidities were allowed as long as SAD was the primary disorder. Participants with depressive disorders scoring 24 or higher on the Montgomery-A ˚sberg Depression Rating Scale were excluded. Participants with an established meditation p…	41.00 mean years old in MBI-SAD 38.33 mean years old in WL	The study evaluated the feasibility and initial efficacy of a 12-week group mindfulness-based intervention for social anxiety disorder, which showed superiority over the waitlist control group in improving various outcomes. This suggests that integrating self-compassion and mindful exposure is a promising intervention for SAD.	WL control does not account for nonspecific factors contributing to outcomes. Small sample size, predominantly female white participants, limits generalizability. Self-selected sample may be more receptive to mindfulness training. Recruitment mainly from the community via media advertisement may not generalize to treatment-seeking samples. Unclear extent of improvement due to therapist factors or…	The MBI-SAD intervention demonstrated significant improvements in social anxiety symptom severity, depression, and social adjustment compared to the waitlist control group. Additionally, it enhanced self-compassion and facets of mindfulness, with these treatment gains being maintained at the 3-month follow-up.
Koszycki et al. (2020)		Participants received either a Mindfulness-Based Intervention for Social Anxiety Disorder (MBI-SAD) or Cognitive Behavioral Group Therapy (CBGT) for 12 weekly group sessions. The MBI-SAD included elements from Kabat-Zinn's MBSR curriculum, psychoeducation, mindfulness orientation, mindful attitudes review, raisin exercise, body scan, mindful exposure, and compassion-based meditations. Sessions we…	Total: 97	Participants with at least moderately severe social anxiety symptoms. The majority of participants were medication-free. A significant portion of participants had received counselling or psychotherapy in the past.	-Participants aged 18–65 years	The study compared the efficacy of MBI-SAD and CBGT for social anxiety disorder, finding that while CBGT was more effective in reducing social anxiety severity, MBI-SAD showed comparable improvements in other well-being indices. Both interventions increased levels of mindfulness and self-compassion, suggesting overlapping psychological mechanisms.	The study did not include a nonspecific control condition. High attrition rates in group therapies for SAD. Lack of consensus on determining noninferiority margins. Recruitment primarily via advertisement may limit generalizability. Participant demographics skewed towards Caucasian, well-educated individuals.	The main findings recommend that CBGT is more effective than MBI-SAD in reducing social anxiety severity. Still, both interventions have comparable effects on other well-being measures, with CBGT showing increased levels of mindfulness and self-compassion.
Wong et al. (2016)	Randomized Controlled Trial (RCT)	8-week mindfulness-based cognitive therapy (MBCT) course and psychoeducation based on CBT principles, involving weekly 2-hour sessions with up to 15 participants and daily homework exercises.	Total: 182	Majority of women (79%). Participants diagnosed with GAD and scored 19 or above on the Beck Anxiety Inventory. Participants needed to understand Cantonese.	-Age range: 21-65	The article discusses the effectiveness of MBCT and psychoeducation compared to usual care in reducing anxiety symptoms in patients with GAD, with psychoeducation showing additional benefits in reducing worry and depressive symptoms. It suggests further exploration of patient populations suitable for each intervention.	Outcome measures based on self-reported questionnaires; lack of clinician-rated instruments or diagnostic interviews; comparison with usual care group limited to 3 months; potential selection bias in recruited participants; uncertainty regarding the reasons for differences between interventions and usual care.	Both MBCT and psychoeducation were superior to usual care in reducing anxiety symptoms in participants with GAD. BAI scores significantly decreased in MBCT and psychoeducation groups at 2 and 5 months after baseline assessment.
Spinhoven et al. (2022)	Pragmatic randomized controlled trial	Mindfulness-Based Cognitive Therapy (MBCT) in 8 weekly 2-hour group sessions consisting of 4–8 participants, with homework assignments between sessions covering various topics.	Total: 136	58.1% female participants. Most prevalent anxiety disorders: panic disorder, obsessive-compulsive disorder, generalized anxiety disorder. Nearly half had a single anxiety disorder, 25% had two or more. No significant differences in sociodemographic or clinical variables between MBCT and CBT-RP participants.	-Mean age of 40.8 years, with a range from 18 to 73	The article presents a pragmatic randomized controlled trial comparing the effectiveness of MBCT with CBT-RP for treatment-refractory anxiety disorders, showing MBCT to be more effective in reducing anxiety and related symptoms compared to CBT-RP.	Treatment-refractory anxiety disorder definition is not well-defined in the literature. Lack of concealment of treatment allocation for participants during pre-treatment and subsequent assessments may introduce attrition bias. Sample size limitations prevented the analysis of facets of mindfulness skills and difficulties in emotion regulation. MBCT therapists' competence and adherence were rated …	MBCT was more effective than CBT-RP in reducing anxiety, avoidance, difficulties in emotion regulation, and worry while also increasing mindfulness skills. The effects of MBCT were somewhat diminished at the 6-month follow-up. The study concludes that MBCT is a promising intervention for individuals with anxiety disorders who did not respond well to first-line psychological treatment.
