# Supplementary material for: Beyond Pharmacology: A Narrative Review of Alternative Therapies for Anxiety Disorders
Source: Diseases. 2024 Sep 16;12(9):216. doi: 10.3390/diseases12090216 (PMC11431799; doi:10.3390/diseases12090216)
Supplement: Supplementary file 1 [file diseases-12-00216-s001.zip › Table S4-TMS.xlsx]

## Sheet: Arkusz1
Autor, year of publication	Study design	Intervention	Participant count	Population characteristics	Participant age	Summary	Limitations	Main findings
Cohen et al. (2004)	Randomized, double-blind, placebo-controlled trial	Low-frequency (1 Hz) rTMS for 10 daily sessions over 2 weeks; High-frequency (10 Hz) rTMS for 10 daily sessions over 2 weeks.	Total: 29	Types of trauma experienced the mean time elapsed since trauma was 5.4 years.	22-68 years old	The study presents the therapeutic effects of high-frequency repetitive transcranial magnetic stimulation (rTMS) of the right dorsolateral prefrontal cortex in PTSD patients, showing greater efficacy compared to slow-frequency or sham stimulation.	Some patients did not complete the treatment course. Development of manic episodes and rage attacks in some patients. Controversy and uncertainty regarding cortisol levels and HPA axis in PTSD patients. A small sample size leads to the preliminary nature of the study.	High-frequency rTMS (10 Hz) over the right dorsolateral prefrontal cortex significantly improved PTSD core symptoms and anxiety symptoms in patients with PTSD.
Watts et al. (2012)	Randomized controlled trial, double-blind, sham-controlled, pre-post design	Repetitive transcranial magnetic stimulation (rTMS) at 1 Hz to the right dorsolateral prefrontal cortex (DLPRC) for 10 sessions, delivered at 90% of the motor threshold for 20 minutes per day, with each 1-minute cycle consisting of a 20-second stimulation train with a 40-second intertrain interval.	Total: 20	Largely white men in their early 50s. Participants had typically experienced combat trauma several decades earlier.	Participants were mainly in their early 50s	The study presents the efficacy of rTMS for PTSD, showing that 1 Hz rTMS to the right DLPRC resulted in significant improvements in PTSD and depressive symptoms compared to sham treatment, supporting the effectiveness of right-sided rTMS for PTSD.	Small sample size. Homogenous patient population.	rTMS at 1 Hz to the right DLPRC showed significant improvements in core PTSD and depressive symptoms compared to sham treatments. Right-sided rTMS treatments were effective for PTSD. 10 sessions of 1 Hz rTMS to the right DLPRC had therapeutic effects for PTSD greater than sham rTMS.
Grisaru et al. (1998)	Open study with one session of slow TMS involving ten PTSD patients	Participants received one session of slow transcranial magnetic stimulation (TMS) with specific parameters: 30 pulses of 1 m/sec each, 15 to each side of the motor cortex, using a Magstim 200 stimulator with an intensity of 100% of machine capacity, a frequency of 0.3 Hz, and a field intensity of 2.5 T, over a total duration of 35 minutes.	Total: 10	Patients diagnosed with PTSD. Traumatic events leading to PTSD included accidents, assault, and combat reactions. Some patients were drug-free, while others were treated with fluoxetine or fluvoxamine.	21-53 years old	The study evaluates the clinical effect of slow TMS on PTSD symptoms, finding it effective in lowering core symptoms and highlighting TMS as a safe and tolerable intervention, marking the first exploration of TMS as a treatment for PTSD.	The study was an open study with a limited number of participants. Only one single TMS session was conducted at a slow frequency. Some participants were receiving medication, which could have influenced the results. The possibility of a placebo effect was acknowledged, casting some doubt on the results. Future research is needed to determine the importance of lateralization, exact coil placement,…	TMS was effective in lowering core symptoms of PTSD, such as avoidance, anxiety, and somatization. TMS was found to be a safe and tolerable intervention with indications of therapeutic efficacy for PTSD patients. TMS led to significant improvement in PTSD core symptoms, particularly avoidance, in a short-term and transient manner.
Isserles et al. (2013)	Double-blind randomized controlled trial	Deep Transcranial Magnetic Stimulation (DTMS) after script-driven imagery of either the traumatic experience or a positive experience, followed by script-driven imagery of a neutral event. The DTMS sessions consisted of 42, 20 Hz trains of 2 s each, with a 20 s inter-train interval, totaling 1680 pulses per session. Participants received three weekly treatment sessions for 4 weeks, totaling 12 se…	Total: 30	The study population consists of adults with resistant PTSD.	49 mean years old in group A 40.5 mean years old in group B 40.4 mean years old in Group C	The study discusses the debilitating nature of PTSD induced by traumatic experiences, introduces the use of DTMS combined with brief exposure as a potentially effective treatment for resistant PTSD patients, and presents significant improvements in PTSD symptoms with this approach, suggesting the need for further validation through multi-center studies.	Small sample size. Lack of a fourth control group receiving sham stimulation following sham exposure. The challenge to the broadly accepted theory by Koenigs and Grafman regarding the role of mPFC in PTSD.	DTMS after exposure to the traumatic event script led to significant improvement in the intrusive component of the CAPS scale. Combining brief script-driven exposure with DTMS showed therapeutic effects in PTSD patients. The treatment effect was clinically and statistically significant, especially in the CAPS-Intrusive scores.
Boggio et al. (2010)	Randomized, Double-blind, Placebo-controlled, Phase II trial	Active 20 Hz rTMS of the right DLPFC, active 20 Hz rTMS of the left DLPFC, or sham rTMS, administered for 10 sessions over 2 weeks, 5 days per week.	Total: 30	Patients with DSM-IV-diagnosed PTSD. Traumatic events associated with PTSD included assaults, sexual abuse, death or severe disease of a relative, and psychological distress/perceived physical harm. Most of the study subjects (21 of 30) were female. There were no significant differences in demographic and clinical scores at baseline across the 3 groups of treatment.	18- 64 years old	The study investigated the efficacy of high-frequency rTMS on PTSD symptoms, comparing right and left DLPFC stimulation. The right rTMS showed a more significant effect on core PTSD symptoms and anxiety relief compared to the left rTMS, which was more effective in improving depression symptoms. Right and left DLPFC stimulation were safe and not associated with cognitive worsening. The results sug…	Potential issues with the blinding method in the sham rTMS group, which could introduce bias or affect the interpretation of results. There is also a general limitation related to using the sham method in rTMS studies.	Both active 20 Hz rTMS of left and right DLPFC induced a significant decrease in PTSD symptoms, with right rTMS showing a more substantial effect. Right rTMS led to a significant reduction in anxiety, while left rTMS resulted in a substantial improvement in mood. The improvements in PTSD symptoms were long-lasting, remaining significant at the 3-month follow-up.
Wang et al. (2022)	A randomized, double-blind, controlled trial	Participants received either single-site stimulation over the right dorsolateral prefrontal cortex (dlPFC) with 1500 pulses per session, or single-site stimulation over the right posterior parietal cortex (PPC) with 1500 pulses per session. Repeatable dual-site ccPAS (rds-ccPAS) over the right dlPFC and right PPC with 1500 pulses per session, or rds-ccPAS over the right dlPFC. and right PPC with …	Total: 71	Patients diagnosed with Generalized Anxiety Disorder (GAD).	18-60 years old	Frontoparietal rds-ccPAS may be a better treatment option for GAD.	Small sample size. Lack of comparison between dual-site stimulation with 1500 ccPAS pulses and single-site stimulation with 3000 pulses. Ideal control would have been dual-site sham stimulation. Uncertainty regarding the EEG system's correspondence with cortical areas.	Frontoparietal rds-ccPAS with a between-site interval of 100 ms provided better benefits for patients with GAD compared to single-site protocols, showing more significant improvements in anxiety, depression, and insomnia symptoms, along with higher response rates and remission rates.
Dilkov et al. (2017)	A randomized, double-blind, controlled trial with a placebo-controlled design	High-frequency rTMS (20 Hz) to the right DLPFC for the ACTIVE group, with specific parameters: 5 sessions a week for the first 4 weeks, reduced to 3 times/week during the 5th week, and twice a week during the 6th week.	Total: 50	The gender distribution was 52% male and 48% female. Participants from the Canadian site were older than those from the Bulgarian site, with differences in scores for HRDS and HARS.	23-57 years old	Repetitive transcranial magnetic stimulation (rTMS) shows promise as a treatment option for patients with GAD who do not respond to pharmacotherapies, leading to a significant reduction in anxiety symptoms as measured by the Hamilton Anxiety Rating Scale (HARS).	Small sample size of the ACTIVE group. Sham procedure may limit the generalizability of the results. Lack of proper blinding in the study, potentially leading to bias in the results. Inability to generalize findings from the Bulgarian active group to the Canadian population due to demographic and clinical differences. The relatively small sample size (N = 5) in the Canadian site may have influenc…	High-frequency rTMS applied to the right DLPFC significantly reduced anxiety symptoms, with the ACTIVE group showing clinical improvement and remission in HARS scores.
Huang et al. (2018)	Randomized, double-blind, placebo-controlled pilot study	1 Hz rTMS over the right parietal lobe for 10 consecutive days at 90% of resting motor threshold intensity. Sham rTMS was also administered over the same area with the same parameters.	Total: 36	Participants were recruited from neurology outpatient clinics of Xuanwu Hospital, with specific exclusion criteria and restrictions on medication use.	42.35 mean years old in GAD group 39.75 mean years old in the HC group	1 Hz rTMS on the right parietal lobe is effective for improving anxiety and insomnia symptoms in comorbid GAD and insomnia, potentially through modulating attention and emotion processing.	Parameters of rTMS stimulation for optimal effects in GAD patients are unknown. Lack of clarity on the stimulation frequency, intensity, and duration of treatment. Uncertainty about the generalizability of the findings to a larger population. The study did not investigate the long-term effects of rTMS treatment on comorbid GAD and insomnia. The study did not explore the potential impact of differ…	Repetitive transcranial magnetic stimulation (rTMS) on the right parietal lobe improved both anxiety and insomnia symptoms in patients with comorbid GAD and insomnia. There was a positive correlation between the improvement of anxiety and insomnia symptoms. rTMS was shown to be an effective treatment for comorbid GAD and insomnia.
Diefenbach et al. (2016)	Randomized, double-blind, sham-controlled trial with a parallel group	Repetitive transcranial magnetic stimulation (rTMS) targeted at the right dorsolateral prefrontal cortex (DLPFC) at a frequency of 1 Hz for 15 minutes (900 pulses/session) with an intensity of 90% of the resting motor threshold for a total of 30 sessions over 6 weeks (5 days/week). Some participants received sham rTMS using the Neuronetics XPLOR coil.	Total: 25	Diagnosed with GAD as the principal or coprincipal disorder. Participants were well-matched on demographic variables and most clinical variables, with the active group having more severe anxiety and worry. Responder status was significantly higher in the active group compared to the sham group after treatment.	5-18 years old	The study presents the results of the first RCT investigating the efficacy of rTMS for GAD. The results show significant improvements in anxiety, worry, and depressive symptoms in the active group compared to the sham group, with higher response and remission rates in the active group. The findings suggest that rTMS may modify neural activity in the stimulation site, providing preliminary evidenc…	Small sample size. High attrition rates. Preliminary nature of the results. Lack of long-term follow-up data. Unclear optimal treatment parameters for GAD. Potential placebo response in individuals with GAD. Need for further research to establish rTMS mechanisms of action. Importance of exploring biological mechanisms of anxiety improvements following rTMS. Need for future research to investigate…	The study's main findings include evidence supporting the efficacy of repetitive transcranial magnetic stimulation (rTMS) in treating GAD, with higher response and remission rates in the active rTMS group compared to the sham group. Changes in proper DLPFC activation during decision-making tasks correlated significantly with improvements in worry symptoms.
Wang et al. (2022)	Randomized controlled trial, double-blind, controlled, parallel design, non-placebo-controlled, multi-site, prospective, interventional	Single-site stimulation over the right dlPFC with 1500 pulses per session, single-site stimulation over the right PPC with 1500 pulses per session. RDS-ccPAS over the right dlPFC and right PPC with 1500 pulses per session, rds-ccPAS over the right dlPFC and right PPC with 750 pulses per session. Stimulation intensity was 90% of the resting motor threshold.	Total: 50	Participants diagnosed with GAD. Inclusion criteria: Stable medication use for at least 4 weeks, diagnosis of GAD, Clinical Global Impression-Severity score of 4 or greater, HAM-A score greater than 14, HAM-D score of 22 or less. Exclusion criteria: Presence of neurologic disorders, unstable medical conditions, other psychiatric diseases or substance use disorders within the last 6 months, pregna…	18-60 years old	Frontoparietal rds-ccPAS may be a better treatment option for GAD, showing more significant improvements in anxiety, depression, and insomnia compared to single-site stimulation.	Small sample size. Lack of sham control group. Lack of equal-pulse single-site stimulation for comparison. Potential bias due to the absence of a sham control group. Need for replication in a larger sample size. Need for further research to confirm the findings.	Frontoparietal rds-ccPAS-1500 induced more significant improvements in anxiety, depression, and insomnia symptoms compared to rds-ccPAS-750 and single-site stimulation. More patients responded to treatment with rds-ccPAS-1500 than with single-site stimulation, with these differences persisting until the 3-month follow-up. The study suggests that frontoparietal rds-ccPAS may be a more effective tr…
Diefenbach et al. (2016)	Randomized controlled trial (RCT), double-blind, intention-to-treat analysis, pre-treatment, post-treatment, and 3-month follow-up	30 daily sessions (5 days/week) of low-frequency rTMS stimulation to the right DLPFC using the NeuroStar TMS Therapy System, with stimulation parameters of 1 Hz, 900 pulses/session, at 90% resting motor threshold. The right DLPFC point for stimulation was identified using a structural MRI scan and located using a frameless stereotactic neuronavigation system.	Total: 25	Predominantly women (84.6% in the active group, 66.7% in the sham group).	29-59 years old	The study investigates the use of rTMS to improve emotion regulation in patients with GAD, showing significant improvements in self-reported emotion regulation difficulties in the active rTMS group, focusing on the association between emotion regulation improvements and clinical outcomes.	Small sample size. Unclear relationship between emotion regulation improvements and symptom improvements. Need for future research with more extensive and better-matched samples. Need to investigate if emotion regulation improvements mediate treatment effects of rTMS on clinical symptoms.	Compared to the sham group, the active group demonstrated significant improvements in self-reported emotion regulation, particularly in goal-directed behaviors and impulse control.
Assaf et al. (2018)	The study design includes a cross-sectional observational study (Study I) and a randomized-controlled trial (Study II) involving individuals with GAD and healthy controls. Study II is a controlled trial with active and sham rTMS interventions.	Active and sham repetitive transcranial magnetic stimulation (rTMS) targeting the right dorsolateral prefrontal cortex for 30 sessions.	Total: 51	Individuals diagnosed with GAD and healthy controls. Some individuals with GAD had comorbid anxiety or depressive disorders. Participants were matched on age, gender, race, and estimated IQ. A majority of individuals with GAD were undergoing pharmacological treatments.	41.05 mean years old	The study discusses the neural mechanisms underlying cognitive deficits associated with intolerance of uncertainty in individuals with GAD and how repetitive transcranial magnetic stimulation (rTMS) may effectively treat GAD by modulating neural networks. It outlines the neural abnormalities in GAD, the impact of rTMS on neural architecture, and the potential treatment targets for rTMS in GAD. Th…	Over half of the patients with GAD also met the criteria for other anxiety or depressive disorders, limiting the specificity of the results. Most GAD patients were undergoing pharmacological treatments, which could have secondary effects that were not assessed. Study II had a few GAD patients undergoing active or sham rTMS treatment, with a liberal statistical threshold, making the results prelim…	Individuals with GAD demonstrated impaired prefrontal cortex (PFC) functional connectivity during high uncertainty conditions. Active rTMS treatment led to normalization of functional connectivity in specific brain regions and was associated with improvements in worry symptoms. The study highlights the potential of rTMS in modulating neural networks and improving symptoms in individuals with gene…
Leuchter et al. (2022)	The study design is a randomized controlled trial that blinds the subjects and research staff.	The intervention(s) that the study participants received were in vivo spider exposure followed by iTBS for three sessions administered to either active (vmPFC) or control (vertex) treatment sites and iTBS stimulation at 100% of the subject's RMT.	Total: 22	Individuals with spider phobia.	18+ (eligibility criteria)	The study discusses the feasibility and potential efficacy of using rTMS stimulation of vmPFC to augment exposure therapy for spider phobia, supporting the idea that rTMS may enhance exposure therapy for specific phobias.	Small sample size. Homogeneous study population. Brief treatment duration compared to conventional standards. Control condition may not have been entirely inert. Substantial average delay between exposures and TMS. Large difference in pre-treatment baseline SCL between groups. Limited power due to small sample size. Potential bias due to recruitment methods. Methodological limitations in the stud…	The study aimed to examine the feasibility and potential benefit of using rTMS stimulation of the ventromedial prefrontal cortex (vmPFC) to augment the efficacy of exposure therapy for spider phobia. Regardless of group, all subjects showed significant improvement in fear of spiders and skin conductance levels during the behavioral avoidance test. Subjects who received vmPFC stimulation tolerated…
Tomita et al. (2024)	Randomized controlled trial	Participants received neodymium magnet stimulation on the right frontopolar area (rFPA) for 20 minutes.	Total: 23	The study included young adults with social anxiety tendencies. Sample consisted, of 12 women and 11 men, who were university students in 2022. The participants were Japanese, right-handed, and reported no psychological disorders, hearing problems, or neurological or cardiovascular illnesses. Participants reported no poor physical condition, lack of sleep, medication within 24 hours, or alcohol a…	20.81 mean years old	The study investigates the effects of transcranial static magnetic field stimulation (tSMS) on individuals with SAD, aiming to suppress rFPA activation and reduce self-focused attention (SFA) during a speech task, with promising results suggesting the potential clinical application of tSMS for treating SAD.	Need for a larger sample size to validate the effectiveness of tSMS. Lack of investigation in clinical populations. Unclear duration of the effects of tSMS. Potential for long-lasting effects with multiple sessions of tSMS. Need to investigate remote effects of tSMS on other brain regions. Comparison of results between triple tSMS and single magnet system.	The main findings include the effectiveness of tSMS in decreasing rFPA activity, reducing SFA to bodily sensations, and increasing detached mindfulness perspective in individuals with high social anxiety tendencies.
Minervini et al. (2023)	Single-blind randomized controlled trial	Transcranial magnetic stimulation (TMS) on both the left and right DLPFC with low frequency (1 Hz) and high frequency (10 Hz) stimulation, totaling 300 pulses each.	Total: 13	Mix of male and female participants. Individuals of Hispanic, Asian, and Caucasian ethnicities.	The participants' age range is 18-65 years old.	The study explores how social exclusion can induce pain-related sensations, the use of Cyberball to analyze social exclusion and the impact of transcranial magnetic stimulation on the DLPFC in influencing feelings of exclusion.	Small sample size. Limited number of questions in the questionnaire. Focus only on the DLPFC, suggesting the need to explore other brain regions. Cyberball game parameters could be modified for a more comprehensive study. Replicability and generalizability concerns due to the small sample size and specific focus on DLPFC. Demand characteristics in participant responses could influence results.	Excitation of the right DLPFC increased feelings of social exclusion. The right DLPFC plays a crucial role in processing social exclusion and social pain. Manipulation of brain activity in the DLPFC, especially the right DLPFC, significantly impacted perceptions of social exclusion.
