# Supplementary material for: Beyond Pharmacology: A Narrative Review of Alternative Therapies for Anxiety Disorders
Source: Diseases. 2024 Sep 16;12(9):216. doi: 10.3390/diseases12090216 (PMC11431799; doi:10.3390/diseases12090216)
Supplement: Supplementary file 1 [file diseases-12-00216-s001.zip › Table S5-biofeedback.xlsx]

## Sheet: Arkusz1
Autor, year of publication	Study design	Intervention	Participant count	Population characteristics	Participant age	Summary	Limitations	Main findings
Rice et al. (1993)	Randomized controlled trial	The study participants' interventions were frontal EMG biofeedback, biofeedback to increase EEG alpha, biofeedback to decrease EEG alpha, and a pseudo meditation control condition, each consisting of 8 sessions.	Total: 45	- Participants recruited from students and staff at SUNY-Albany and the community. - 22 males and 23 females participated. - 18 out of 45 participants were students.	Mean 27.4 years old	The study discusses the effectiveness of different forms of biofeedback treatments, including frontal EMG biofeedback and EEG alpha biofeedback, in reducing anxiety symptoms in individuals with generalized anxiety disorder.	- Small sample size. - Low statistical power due to small sample sizes. - Brief treatment duration of 8 sessions. - Not all subjects had diagnosable levels of GAD.	- All treated subjects experienced significant reductions in trait anxiety and psychophysiological symptoms. - Only the alpha-increase biofeedback group showed significant reductions in heart rate reactivity to stressors. - The decrease in self-reported anxiety was sustained at the 6-week post-treatment assessment.
Wang et al. (2022)	Randomized controlled trial, double-blind, controlled, parallel design, non-placebo-controlled, multi-site, prospective, interventional	Single-site stimulation over the right dlPFC with 1500 pulses per session, single-site stimulation over the right PPC with 1500 pulses per session. RDS-ccPAS over the right dlPFC and right PPC with 1500 pulses per session, rds-ccPAS over the right dlPFC and right PPC with 750 pulses per session. Stimulation intensity was 90% of the resting motor threshold.	Total: 50	- Participants diagnosed with GAD. - Inclusion criteria: Stable medication use for at least 4 weeks, diagnosis of GAD, Clinical Global Impression-Severity score of 4 or greater, HAM-A score greater than 14, HAM-D score of 22 or less. - Exclusion criteria: Presence of neurologic disorders, unstable medical conditions, other psychiatric diseases or substance use disorders within the last 6 months, …	18-60 years	Frontoparietal rds-ccPAS may be a better treatment option for GAD, showing more significant improvements in anxiety, depression, and insomnia compared to single-site stimulation.	- Small sample size. - Lack of comparison between dual-site stimulation with 1500 ccPAS pulses and single-site stimulation with 3000 pulses. - Ideal control would have been dual-site sham stimulation. - Uncertainty regarding the EEG system's correspondence with cortical areas.	- Frontoparietal rds-ccPAS-1500 induced more significant improvements in anxiety, depression, and insomnia symptoms compared to rds-ccPAS-750 and single-site stimulation. - More patients responded to treatment with rds-ccPAS-1500 than with single-site stimulation, with these differences persisting until the 3-month follow-up. - The study suggests that frontoparietal rds-ccPAS may be a more effect…
Polak et al. (2015)	Randomized controlled trial (RCT) with two parallel groups	Trauma-Focused Cognitive Behavioral Therapy (TF-CBT) with complementary breathing biofeedback using the RespiFit device introduced during the first session and continued throughout the exposure therapy sessions, mainly when focusing on emotional hotspots.	Total: 8	- Patients with chronic PTSD. - 6 females and 2 males in the study. - Participants experienced single-event traumata such as motor vehicle accidents, sexual or physical abuse.	25–57 years old	Breathing biofeedback as an adjunct to exposure in cognitive behavioral therapy shows promise in hastening the reduction of PTSD symptoms.	- Small sample size. - Missing values of one patient who was lost to follow-up measurement. - Breathing rates or parameters were not recorded during sessions in either condition. - Results were limited by the fact that breathing biofeedback was not compared to TF-CBT without biofeedback. - Need for future research with larger sample sizes to draw more definite conclusions on the effectiveness of …	Breathing biofeedback showed a trend towards a significantly faster reduction in PTSD symptoms compared to regular TF-CBT, as measured by the Impact of Event Scale-Revised (IES-R) and confirmed by the mixed model analysis.
Gerlach et al. (2004)	Randomized controlled trial with repeated measures analysis	Participants received veridical heart rate sounds presented in private or public condition while being evaluated by observers for 4 minutes.	Total: 64	- Participants with social phobia and controls without any current psychiatric disorders were recruited. - Social phobic participants did not differ from controls in terms of age, educational level, or male-to-female ratio.	35.3 mean years old	The study discusses the theoretical model of social phobia, the impact of providing non-veridical feedback of a heart rate increase, and the differences in heart rates and reported anxiety between social phobics and controls. It also discusses the induction of social anxiety in social phobics when making an anxiety symptom public.	- Differences in heart rate in the social phobic groups between the counterbalanced experimental groups without a clear explanation. - Significantly different levels of social anxiety and depression in the two experimental social phobia groups, with no explanation other than chance.	- Social phobics experienced more anxiety and worry when their heart rate was made public compared to when it was private. - Social phobics reported higher levels of anxiety and worry about their heart rate in public condition compared to controls. - The visibility of anxiety symptoms, such as heart rate, can significantly increase anxiety levels in social phobics.
Silver et al. (1995)	Controlled comparative study design	The study participants' interventions were Biofeedback, Relaxation Training, and Eye Movement Desensitization and Reprocessing (EMDR). Biofeedback and Relaxation Training were provided during treatment in the PTSD Program, while EMDR had limited availability due to therapist training and required at least one session.	Total: 100	Male Vietnam War veterans. Average time in combat of 12.5 months.	2-20 years old	The study discusses the effectiveness of EMDR, Relaxation Training, and Biofeedback in treating PTSD among Vietnam War veterans, with EMDR being the most effective treatment, significantly improving symptoms compared to the Control group and outperforming the other treatments.	- Reliance on patient self-report data. - Variability in experience levels in treatments and PTSD. - Exposure to trauma events in EMDR but not in the other two treatments. - Lack of blinding of clinicians and subjects to the comparative treatment research. - Small sample size for some treatment groups. - Potential bias and expectancy effects due to the Control group being treated before EMDR was …	EMDR was the most effective additional treatment for PTSD symptoms, outperforming Relaxation Training and Biofeedback.
Nilsson et al. (2011)	Randomized single experimental intervention	Audio feedback with cognitive preparation (CP) before listening to and evaluating a taped recording of their speech performance. The CP involved predicting in detail what they would hear on the audiotape, forming an image of themselves giving the speech, and listening to the audio recording as though they were listening to a stranger.	Total: 40	The study's population consists of 40 socially anxious undergraduate students with a gender distribution of 37 females and 3 males.	26.5 mean years old	The study discusses the potential of audio feedback with cognitive preparation as a treatment intervention for social phobia, highlighting its benefits in reducing negative self-evaluations and anxiety in socially anxious individuals.	- Small sample size. - Gender bias towards females. - Concerns about using FNE as a screening instrument. - Use of a one-item measure for state anxiety. - Lack of a control condition with no audio feedback. - Lack of comparison of audio feedback alone against no feedback at all.	- Audio feedback with cognitive preparation (AFeCP) led to less negative self-ratings after the first speech, and these effects generalized to the evaluation of the second speech. - The study demonstrated that AFeCP was beneficial for socially anxious individuals in reducing negative self-evaluations and decreasing anxiety. - The results align with previous research on the effectiveness of cognit…
Nilsson et al. (2016)	Randomized controlled experiment	Audio feedback (AF) with reduced self-focus (RS) intervention	Total: 41	- Socially anxious individuals. - Students at Kristianstad Highschool in Sweden. - 27 female and 14 male participants. - Participants scoring 17 or higher on the FNE questionnaire.	The age range of participants: 18-19 years	The study explores the use of reduced self-focus as an intervention for social anxiety, showing that AF with RS leads to improved voice evaluations in socially anxious individuals, indicating the potential of RS as a promising intervention for social anxiety.	- Small sample size. - Need for comparisons with the entire CP package. - Need for comparison of different kinds of self-focus. - Need for replication with a clinical sample.	- AF with RS led to improved voice evaluations compared to AF-only after the first speech, and this improvement was maintained in the assessment of the second speech. - Positive speech evaluations were linked to reductions in performance anxiety. - RS, as a component of cognitive preparation, showed promising results in improving voice evaluation in socially anxious individuals, suggesting its po…
Hou et al. (2020)	Randomized controlled open-label	Neurofeedback training of alpha activity over the parietal lobe in GAD, with assessments at baseline, two weeks, and four weeks after treatment.	Total: 26	Female patients diagnosed with GAD and experiencing symptoms of anxiety trait, depressive symptoms, and insomnia.		Neurofeedback training of alpha activity over the parietal lobe is efficacious in improving anxiety traits and depressive symptoms in female patients with GAD.	- Only a time effect emerged for the questionnaire. - No significant difference in the grouping factors of the two groups. - Small sample size. - Limited to female subjects. - Short follow-up time.	Neurofeedback training targeting alpha activity over the parietal lobe effectively improves anxiety traits and depressive symptoms in patients with GAD.
Dadashi et al. (2015)	The study design is a quasi-experimental study with pre-test and post-test with two groups.	Fifteen 30-minute alpha training sessions and fifteen 30-minute theta brain training sessions in the occipital area using neurofeedback training.	Total: 28	Patients diagnosed with GAD, with an education level of at least up to the third grade of junior high school.	The age range of participants: 18–50 years	The study investigates the effects of increasing alpha and theta brain wave amplitude in the occipital area on reducing symptoms of GAD and improving the global functioning level in patients with GAD. Neurofeedback training targeting alpha and theta waves effectively lowered GAD symptoms and enhanced functioning levels.	- Subjects' scores being different at the beginning, affecting the comparison between control and experimental groups. - Absence of a placebo treatment group and control group due to limitations of the sample and ethical concerns.	- Increase of alpha and theta brain waves amplitude in the occipital area can lead to an increase in global functioning level and a reduction in symptoms of generalized anxiety disorder in patients with GAD. - Neurofeedback training can effectively increase alpha and theta brain waves amplitude and reduce symptoms of GAD. - The study confirms brain functional changes related to alpha wave amplitu…
Scheinost et al. (2013)	Controlled trial with a parallel design	Real-time functional magnetic resonance imaging (rt-fMRI) neurofeedback (NF) involving manipulation of orbitofrontal cortex (OFC) activity based on visual cues and feedback, with participants having four scanning sessions over 3 weeks and 10 functional runs during each session to control their brain activity.	Total: 20	-Subjects with high contamination-related anxiety. -Exclusion of individuals with a history of neuropsychiatric disorder or currently using medication (other than antibiotics or birth control). -All included subjects had a score of X8 on the Padua Inventory-Washington State University Revision - Contamination Obsessions and Washing Compulsions subscale, total of 20 subjects included in the final …	Not mentioned	The study demonstrates the use of fMRI neurofeedback to alter brain connectivity and reduce contamination anxiety, with observed lasting modifications in brain functional architecture, supporting the potential of neurofeedback as a clinically helpful therapy for anxiety.	- The study was limited to two NF sessions, so the optimal number of sessions for the intervention is unknown. - Did not include patients with OCD, so the generalizability of the findings to this population is uncertain. - The study focused on contamination anxiety, so the applicability of the results to other forms of anxiety is unclear. - The study did not investigate the long-term effects of m…	- The study used fMRI neurofeedback to alter brain connectivity and reduce contamination anxiety. - Neurofeedback training led to lasting changes in brain connectivity numerous days after the completion of training. - The training increased subjects' control over contamination anxiety even days after the training sessions.
