# Supplementary material for: Beyond Pharmacology: A Narrative Review of Alternative Therapies for Anxiety Disorders
Source: Diseases. 2024 Sep 16;12(9):216. doi: 10.3390/diseases12090216 (PMC11431799; doi:10.3390/diseases12090216)
Supplement: Supplementary file 1 [file diseases-12-00216-s001.zip › Table S6-others.xlsx]

## Sheet: Arkusz1
Autor, year of publication	Study design	Intervention	Participant count	Population characteristics	Participant age	Summary	Limitations	Main findings
Danforth et al. (2018)	Randomized controlled trial	1) MDMA administration: Participants in the MDMA group received either 75-100 mg or 100-125 mg of MDMA during two 8-hour experimental sessions, spaced approximately 1 month apart. 2) Psychotherapy: All participants received 3 preparatory psychotherapy sessions and standardized mindfulness-based therapy adapted from DBT.	Total: 12	- Ethnicity: reasonably diverse, with 25% reporting non-heteronormative sexual orientation. - BMI: higher in placebo group than MDMA group. - Prior treatment: majority had received psychotherapy (83.3%), and 66.7% had received pharmacological treatments. - Baseline mental health: 100% had social anxiety disorder, 66.7% had history of depression, 41.7% had generalized anxiety disorder. - Severity …	21-49 years old	MDMA-assisted psychotherapy significantly reduced social anxiety symptoms in autistic adults, with improvements maintained at 6-month follow-up and no serious adverse events.	- Small sample size and broad range of scores, limiting generalizability. - Heterogeneity in baseline scores and lack of significant differences between groups for exploratory measures, preventing assessment of meaningful clinical response. - Potential for inclusion/exclusion error due to imprecision in autism diagnosis methods - Challenges with effective blinding due to observable drug effects. …	- MDMA-assisted psychotherapy led to significantly greater reductions in social anxiety symptoms compared to placebo, with very large effect sizes. - Participants in the MDMA group continued to show improvements in social anxiety 6 months after the treatment. - Participants in the MDMA group reported subjective improvements in social functioning and reduced social anxiety and avoidance behaviors.
Burger et al. (2019)	Randomized controlled trial	Transcutaneous vagus nerve stimulation (tVNS) or sham stimulation of the left ear, with 30-second waves of electrical stimulation (0.5 mA, 25 Hz, 250 μs) alternated by 30-second breaks, delivered throughout the experimental session.	Total: 97	- Sex: 78 female, 19 male. - High worriers: Scored at least 45 on the Penn State Worry Questionnaire, which is a highly sensitive and specific cut-off for clinical GAD. - Above average on state and trait anxiety compared to the general population. - Above average on rumination compared to general student populations. - Below average on perceived attentional control compared to general student pop…	18-25 years old	This study examined the effects of transcutaneous vagus nerve stimulation on worry behavior in high worriers, finding that tVNS reduced negative thought intrusions during the pre-worry period but had mixed effects after a worry induction.	- Baseline HRV assessments and questionnaires may have been affected by tVNS. - Different sensations experienced by participants in tVNS and sham conditions may have affected results. - Asking participants to articulate thought intrusions may have increased new intrusions. - Uncertainty whether negative thought intrusions represented worry episodes. - Demand characteristics due to participants' a…	- Transcutaneous vagus nerve stimulation reduced negative thought intrusions in high worriers during a pre-worry period, but not after a worry induction. - An exploratory analysis suggested tVNS participants initially reported more negative thought intrusions after worry induction, but the proportion reporting these intrusions decreased more rapidly compared to sham.
Harch et al. (2012)	A non-controlled, observational pilot study with a pre-post parallel design and no control group	Subjects received hyperbaric oxygen therapy (HBOT) at 1.5 ATA pressure, twice per day, 5 days per week, for a total of 60 minutes per session, until 40 HBOT sessions were completed.	Total: 16	- All subjects were male- Average of 2.8 years post-traumatic brain injury (TBI) - Average loss of consciousness of 2 minutes (excluding 2 subjects with 4.5 and 9 hours) - Average of 6 years of military service - Average of 2.7 blast TBIs - Average Rivermead Post Concussion Symptoms Questionnaire (RPCSQ) score of 39 - Average PTSD Checklist-Military (PCL-M) score of 67 - Average Michigan Alcohol …	??????	Study investigating the safety and efficacy of 1.5 ATA hyperbaric oxygen therapy (HBOT) in military subjects with chronic blast-induced mild to moderate traumatic brain injury (TBI)/post-concussion syndrome (PCS) and post-traumatic stress disorder (PTSD), finding that 40 sessions of 1.5 ATA HBOT over 1 month was safe and resulted in significant improvements across multiple domains.	- Lack of confirmation of post-injury brain MRI results in some subjects. - Unblinded investigators (except for the SPECT brain imaging SPM analysis). - Lack of a control group. - Potential for investigator bias and placebo effects, though unlikely to account for the majority of the effects.	- Forty 1.5 ATA hyperbaric oxygen therapy (HBOT) sessions over 1 month were safe for a military cohort with chronic blast-induced post-concussion syndrome (PCS) and post-traumatic stress disorder (PTSD). - Significant improvements were observed in symptoms, physical exam findings, cognitive testing, quality of life, and brain imaging (SPECT) after the HBOT sessions. - The majority of subjects rep…
Myung-Haeng Hur et al. (2021)	Randomized controlled trial	Heat therapy (40-45°C for 10 seconds), Cold therapy (0-10°C for 10 seconds), or Thermal grill illusion (simultaneous 40-45°C and 0-10°C for 10 seconds).	Total: 120	- Have had a venipuncture procedure in the past 6 months. - No wound present at the venipuncture site. - Divided into 4 groups of 30 participants each: heat therapy, cold therapy, TGI therapy, and control.	20-75 years old	This study examined the effects of a thermoelectric element (TEE) band that can apply heat, cold, or thermal grill illusion (TGI) therapy during venipuncture, and assessed patient satisfaction with the device.	- The study used healthy adults with recent venipuncture experience, rather than patients who are repeatedly punctured, so individual variations in pain may not have been fully captured. - The temperature settings of the TEE band were not tailored to individual characteristics, as this was the first study using the device. - There was no prior research on using TGI for venipuncture pain, making i…	- The application of heat, cold, and thermal grill illusion (TGI) therapy using a thermoelectric element (TEE) band did not significantly reduce pain and anxiety associated with venipuncture, but the cold therapy group showed the highest satisfaction. - The TEE band is a newly developed, safe, and convenient device that can easily apply hot and cold treatments, and further research is warranted t…
Verkuil et al. (2019)	Randomized controlled trial	Transcutaneous vagus nerve stimulation (tVNS): 30-second waves of electrical stimulation (0.5mA, 25Hz, 250µs) to the left outer ear (cymba conchae), alternated with 30-second breaks.	Total: 94	- High levels of chronic worry (scored above a cut-off on the Penn State Worry Questionnaire). - Excluded participants with certain medical conditions and disorders. - Received monetary or course credit compensation for participation.	18-25 years old	This study found that while higher trait worry was associated with reduced inhibition of return, transcutaneous vagus nerve stimulation did not affect inhibition of return for fearful faces in high worriers.	- The cut-off score of 45 on the Penn State Worry Questionnaire to select high worriers may have been too low. - The exogenous cueing task was administered after two other tasks, which could have affected the efficacy of the tVNS intervention. - There is no clear biomarker showing that the tVNS stimulation actually enhanced vagus nerve activity. - The order of the tasks was not counterbalanced, a…	- Transcutaneous vagus nerve stimulation (tVNS) did not affect inhibition of return (IOR) for emotional faces in high worriers compared to sham stimulation. - tVNS did not influence brain activity in regions involved in the perception of emotional faces, suggesting it did not affect IOR through these pathways. - An exploratory finding indicated tVNS may have enhanced IOR for neutral faces in part…
Rymaszewska et al. (2008)	A controlled study	15 daily sessions of whole-body cryotherapy in a cryogenic chamber, with temperatures ranging from -110°C to -160°C, each session lasting 2-3 minutes.	Total: 60	- Diagnosed with depressive and anxiety disorders (ICD-10 criteria). - Treated at an outpatient psychiatric clinic. - Majority female, no significant difference in sex proportions between groups. - Differed in level of education between groups.	18-65 years old	The study assesses the efficacy of whole-body cryotherapy as an adjunctive treatment for depressive and anxiety disorders, finding that it led to significantly greater improvements in symptoms compared to standard psychopharmacotherapy alone.	- Small sample size. - Lack of random assignment of patients to groups. - Difficulty recruiting patients for a novel, unknown treatment requiring daily participation. - Suggestion of further research using neuroimaging and biochemical measures.	- WBCT as an adjunct treatment led to significantly greater improvements in depressive and anxiety symptoms compared to standard psychopharmacotherapy alone. - 34.6% of the WBCT group had a 50% or greater reduction in depressive symptoms, compared to only 2.9% of the control group. - 46.2% of the WBCT group had a 50% or greater reduction in anxiety symptoms, compared to none in the control group.
Rendum et al. (2024)	Non-controlled, non-randomized observational study of previous treatment non-responders.	The intervention consisted of 8 consecutive days of treatment, with each day including 90 minutes of individual prolonged exposure therapy, 90 minutes of individual eye movement desensitization and reprocessing, and 45 minutes of group-based physical activity.	Total: 35	- Majority female (91.4%). - Most had Norwegian as their first language (29 out of 35). - Average of 3.1 prior psychotherapy attempts for PTSD. - Experienced a variety of traumas, with most having multiple traumas (88.6%) and many reporting sexual traumas (71.4%). - Over half (51%) were taking psychotropic medications. - Many had comorbid mental health disorders, including depression, anxiety, an…	Mean age of 38.5 years	This study reports on a 12-month follow-up study of an 8-day intensive outpatient treatment for PTSD, which combined prolonged exposure therapy, EMDR, and physical activity, and found that the treatment yielded large and enduring positive outcomes with patients maintaining symptom reduction at 12-month follow-up.	- Small sample size. - Lack of control group and randomization, limiting ability to infer causality. - Use of PSS-I instead of CAPS-5 for clinical interview, complicating comparisons with other studies.	- The intensive 8-day outpatient treatment program led to large and lasting improvements in PTSD symptoms, as well as in related symptoms of depression, anxiety, interpersonal problems, and well-being. - 46-60% of patients achieved recovery in PTSD symptoms, and 44-48% no longer met diagnostic criteria for PTSD at 12-month follow-up. - The treatment approach yielded substantial and enduring benef…
Szczepańska- Gieracha et al. (2012)	Non-controlled, non- randomized observational study with a pre-post design.	Whole-body cryotherapy (WBCT) for 10 sessions, with the first 2 sessions being 1-2 minutes and the remaining 8 sessions being 3 minutes each, at an air temperature of -100°C while wearing minimal clothing.	Total: 55	- Sex: 43 women (78%) and 12 men (22%). - Diagnostic groups:. - Spinal pain syndromes (n = 34). - Peripheral joint disease (n = 21). - Women were the majority in both diagnostic groups (76% and 86%, respectively). - The age was comparable between the two diagnostic groups (47.2 ± 12.4 and 50.2 ± 11.5 years)	20-70 years old	The study found that 10 sessions of whole-body cryotherapy (WBCT) significantly improved patients' quality of life, satisfaction with their health, and various aspects of their mental well-being, with greater improvements observed in women, patients with spinal pain syndromes, and those with severe depressive symptoms at the start of the study.	- Small sample size. - Lack of a control group. - Potential confounding effect of group social contact in addition to cryotherapy. - Need for follow-up to determine the duration of the positive effects.	- Whole-body cryotherapy significantly improved the quality of life, satisfaction with health, well-being, and mood of the study participants. - The positive effects were greater in women, patients with spinal pain syndromes, and those with severe depressive symptoms at baseline. - The improvement in well-being was more pronounced than the improvement in quality of life.
Redfern et al. (2018)	Rndomized controlled trial	The intervention was the Buzzy device, which combines cold and vibration. The device was applied to the injection site for 30 seconds, then moved 3-5 cm proximal to the site immediately prior to injection, and held in place during the entire needle stick. Reusable ice packs were used and were solidly frozen prior to each application. The device was secured to the patient either with an adjustable…		- No significant difference in gender between groups. - No significant difference in BMI between groups. - No significant difference in number of previous needle sticks between groups. - The Buzzy group had a higher proportion of patients receiving 2 or more injections compared to the control group.	3-18 years	The study found that the Buzzy device, which combines cold and vibration, significantly reduced child-reported pain during routine pediatric vaccinations over a wide range of ages.	- Lack of blinding of observers and children to the intervention, which could introduce bias. - Variability introduced by having multiple research staff members serve as observers. - Variability in injection technique between the 4 different nurses administering the vaccines. - Use of a modified, non-validated anxiety scale instead of a standard validated tool. - The wide age range of participant…	- The Buzzy device, which provides thermomechanical stimulation, significantly reduced child-reported pain during routine vaccinations across a wide age range. - Younger children reported higher pain scores overall, regardless of whether they received the Buzzy intervention. - Parent satisfaction was strongly associated with their perceptions of their child's anxiety and pain, rather than the act…
Keramidas et al. (2020)	The study was a controlled, repeated-measures crossover design.	1) Whole-body cold water immersion (CWI) in 20°C water for up to 120 minutes, 3 times in a single day (at approximately 8am, 12pm, and 4pm). 2) Breathing either normoxic or hypoxic gas (0.12 FiO2) for the entire ~10-hour duration of the study session.	Total:11	- Adult male lowlanders, - Healthy, - Non-smokers, - No history of cold injury, - No exposure to cold water or high altitude in the past month, - Not taking any medication.	23 – 31 years old	The study examined how sustained hypoxia modulates thermoregulatory and perceptual responses during repeated whole-body cold stress in male lowlanders, finding that hypoxia led to increased heat production to prevent progressive hypothermia but also degraded mood and increased perceived thermal discomfort.	- The findings may be limited to the specific methodological constraints employed, and it's unclear if the results would generalize to other hypoxic conditions, degrees of hypoxia, or cold stress. - The results may not apply to cold-air conditions, which are more realistic for high-altitude scenarios. - The small sample size and homogeneous subject group make it difficult to identify the source o…	- Repeated whole-body cold exposures in a single day can increase susceptibility to hypothermia in normoxia. - Sustained exposure to hypoxia over 10 hours prevented the progressive hypothermic response seen in the repeated cold exposures in normoxia, and gradually enhanced the cold-induced thermogenesis. - Prolonged hypoxia exacerbated the sensation of coldness and thermal discomfort, in contrast…
Mirzaee et al. (2020)	Randomized controlled trial	1) Acupressure group: Pressure applied bilaterally on the LI-4 acupoint for 30 minutes during each uterine contraction, with breaks in between contractions. 2) Acupressure with ice group: The LI-4 acupoint was massaged with a small bag of ice, with the ice bag replaced every 10 minutes. The massage was stopped after each contraction.	Total : 90	- Gestational age: over 37 weeks. - Education level: around 50% had a degree above diploma.	Mean age: 25.7 years	This study found that acupressure, with or without ice, reduced labor pain compared to a control group, but did not significantly affect anxiety levels.	- Small sample size. - Lack of a crossover design. - Need to use Structural Equation Modeling to assess the mediated effect of anxiety on labor pain.	- Acupressure, with or without ice, was more effective than the control group in reducing labor pain. - Acupressure without ice was more effective in reducing labor pain compared to acupressure with ice. - Acupressure, with or without ice, was not significantly different from the control group in reducing anxiety levels during labor.
Feng et al. (2017)	Randomized controlled trial	1. Hyperbaric oxygen (HBO) therapy: Once a day, 6 days per week, for a total of 110 minutes per session. The pressure in the chamber reached 0.2 MPa (2.0 ATA) for 30 minutes, twice, with a 10-minute interval between the two 30-minute sessions. 2. Psychotherapy: Supportive psychotherapy and cognitive behavioral therapy from psychiatrists and psychologists, as well as comfort treatment from society…	Total: 60	- Patients diagnosed with incomplete spinal cord injury (ISCI) - Patients with mild to moderate depression and/or anxiety - Patients aged 18 to 50 years - Patients who received surgical treatment within 15 days after injury and had stable vital signs - Patients with SCI caused by trauma - Patients without craniocerebral injury, other nervous system diseases, cognitive dysfunction, or history of p…	18-50 years old	Based on conventional rehabilitation therapy, hyperbaric oxygen therapy can significantly relieve depression and anxiety, and improve physical function and activities of daily living in patients with incomplete spinal cord injury.	- Small sample size. - Short follow-up period of only 8 weeks.	- HBO therapy and psychotherapy were both effective in reducing depression in patients with ISCI, with no significant difference between the two groups. - HBO therapy was more effective than psychotherapy in reducing anxiety in patients with ISCI. - HBO therapy led to greater improvements in neurological function and activities of daily living compared to psychotherapy in patients with ISCI.
Burger et al. (2016)	An open trial, non-controlled, non-randomized	The intervention consisted of 8 days of intensive outpatient treatment over 2 consecutive weeks, with 4 days per week. Each day included 90 minutes of individual Prolonged Exposure (PE) therapy, 90 minutes of individual Eye Movement Desensitization and Reprocessing (EMDR) therapy, 45 minutes of group physical activity, and 45 minutes of group psychoeducation.	Total: 29	-Uneven gender distribution (2 male, 27 female). - 69% receiving social security benefits. - Average of 3.1 prior psychological treatments (range 1-6). - 82.7% had previous psychotropic treatments. - 48% had current psychotropic medication. - 89.7% reported multiple traumatic events, 72.4% had experienced sexual trauma. - Most common comorbid disorder was major depression (34.5%). - Other comorbi…	Mean age of 38.03 years	The study found that an intensive outpatient treatment program for PTSD resulted in significant reductions in PTSD symptoms, with 55-62% of patients achieving clinically significant change, as well as improvements in related symptoms and functioning.	- Small sample size. - Lack of randomization and control condition. - Inability to conclude about causation and the contribution of individual interventions due to the combined treatment design. - Lack of comparison with treatment as usual. - Suggestion for future studies to use dismantling designs or randomized controlled trials.	- The intensive outpatient treatment program resulted in significant improvements in PTSD symptoms, with 55-62% of patients achieving clinically significant change. - The treatment also led to reductions in depression and anxiety symptoms, as well as improvements in well-being and interpersonal functioning, with large effect sizes observed. - The intensive treatment format was an attractive optio…
Garcia et al. (2021)	An experimental, randomized, crossover study	Participants received either 30 minutes of exhalatory-gated RAVANS (e-RAVANS) or 30 minutes of inhalatory-gated taVNS (i-RAVANS) during the first or second scanning session, in a crossover design.	Total: 20	- Premenopausal women aged 30.3 ± 4.7 years. - Recurrent major depressive disorder (MDD). - Mostly unmedicated (85%), with a few on stable SSRI/SNRI treatment. - Exclusion of those with certain medical/psychiatric conditions.	Mean age 30.3 years	The study found that exhalatory-gated respiratory-gated auricular vagal afferent nerve stimulation (e-RAVANS) effectively modulated brain circuitries regulating response to negative stress and was associated with significant acute reduction of depressive and anxiety symptomatology in women with recurrent major depressive disorder.	- The study was limited to premenopausal women, and further research is needed to evaluate the effects in men with recurrent MDD. - The sample size was relatively small, and larger longitudinal studies are required to assess the generalizability of the findings and the therapeutic efficacy and duration of the intervention.	- Exhalatory-gated RAVANS (e-RAVANS) effectively modulated brain circuitries involved in stress response and mood regulation in women with recurrent major depressive disorder. - e-RAVANS was associated with increased activation of brain regions like the subgenual anterior cingulate cortex, orbitofrontal cortex, and ventromedial prefrontal cortex, as well as increased connectivity between key brai…
Sartory et al. (1988)	Randomized controlled trial	Participants in the experimental group received a combination of relaxation techniques including slow abdominal breathing with a brief pause, along with vagal innervation techniques such as pressing on one eye during expiration, massaging the carotid, and performing the Valsalva maneuver. They were also instructed in using a heart-rate monitor.	Total: 9	- 9 patients total, 3 men and 6 women. - 8 patients had generalized anxiety disorder with panic attacks, 1 patient had been diagnosed as epileptic. - 4 patients were also socially phobic, 1 had cardiac phobia, and 1 had a septal cyst. - 7 patients were taking benzodiazepines, 1 had been withdrawn, and 1 took no medication.	22- 62 years old	The study examines the effectiveness of vagal innervation techniques in treating panic disorder, finding that they provide greater perceived control over panic attacks compared to breathing and relaxation techniques.	- Small sample size. - Lack of a waiting list control group.	- Patients treated with the vagal innervation method rated their panic attacks as less disruptive compared to the control group, but there was no difference in the reduction of panic attack frequency or number of symptoms between the two groups. - The vagal innervation technique led to a greater reduction in psychic anxiety (worries, anxious thoughts) compared to the control group, but there was …
Mithoefer et al. (2019)	Randomized controlled trial	The intervention was MDMA-assisted psychotherapy, where participants received active doses of MDMA (75-125 mg) or control doses (0-40 mg) during 2-3 experimental sessions, along with 2-3 non-drug 90-minute therapy sessions prior to the first experimental session and 3-4 integration sessions after each experimental session. Some participants received a third experimental session, and 90.9% of part…	Total: 105	- Nearly gender-balanced sample (58.1% female). - Majority white/Caucasian (87.6%). - Long history of PTSD (mean duration 215.3 months). - High rates of lifetime suicidal ideation (86.8%) and behavior (30.9%).	18-65 years old	This study presents a pooled analysis of 6 phase 2 clinical trials evaluating MDMA-assisted psychotherapy for PTSD, with the goal of informing the design of phase 3 trials that have since been initiated.	- The sample was predominantly white/Caucasian, so the generalizability to more diverse populations is unclear. - There were variations in study design across the 6 trials. - The pooled data analysis had drawbacks, such as combining multiple doses into two groups and lacking a control group for the post-third session analysis. - The small sample sizes made the reliability of effect size estimates…	- MDMA-assisted psychotherapy led to significantly greater reductions in PTSD symptoms compared to the control group, with a large treatment effect size. - More participants in the MDMA group no longer met PTSD diagnostic criteria after two sessions compared to the control group. - The MDMA group also showed greater, though not statistically significant, improvement in depressive symptoms.
Aktas et al. (2019)	Randomized, single-blind, parallel-group clinical trial	The interventions were: 1. Cold therapy: Cold gel packet applied to the chest tube area for 20 minutes 2. Music therapy: Turkish Sufi music played for 30 minutes, starting 10 minutes before the chest tube removal 3. Lidocaine spray: 3 doses of 10% lidocaine spray applied to the chest tube area 10 minutes before the procedure	Total: 120	- Adult patients who have undergone cardiac surgery and have chest tubes. - No significant differences between the 4 groups in terms of age, BMI, gender, educational status, and previous surgery experience.	Mean age 64.3 years	This randomized clinical trial examined the effects of cold therapy, music therapy, and lidocaine spray on pain and anxiety following chest tube removal in cardiac patients, finding that cold therapy reduced anxiety levels but did not significantly affect pain scores.	- The study did not include a placebo group, so the possible placebo effect on pain perception was not identified. - Patients' responses to pain may have been influenced by their physical condition, emotional state, and cultural factors.	- Cold therapy did not significantly reduce pain associated with chest tube removal compared to other interventions. - Cold therapy did reduce anxiety levels after chest tube removal compared to the control group. - The authors suggest using a multimodal approach, including both pharmacological and non-pharmacological interventions, to address pain and anxiety related to chest tube removal.
Rymaszewska et al. (2007)	Controlled, non-randomized, parallel-group study	The intervention was whole-body cryotherapy (WBCT), where participants were exposed to temperatures between -110°C and -160°C for 120-180 seconds per session, administered daily on working days for a period of 3 weeks, for a total of 15 sessions.	Total: 60	- Majority female participants - No significant differences between groups in age, marital status, employment status, or diagnoses - Difference in education level between groups	18-65 years old	Whole-body cryotherapy significantly reduced the severity of depressive and anxiety symptoms and increased life satisfaction in patients with affective and anxiety disorders.	- Small sample size. - Lack of randomized selection. - Unclear whether the effect is direct or indirect (e.g. through interaction with medications).	- Patients with depressive and anxiety disorders who underwent a cycle of 15 whole-body cryotherapy sessions showed a significantly greater reduction in some psychopathological symptoms and an improvement in life satisfaction compared to the control group. - The study found that whole-body cryotherapy had a beneficial effect on the mental state of patients with depressive and anxiety disorders.
