# Supplementary material for: Beyond Pharmacology: A Narrative Review of Alternative Therapies for Anxiety Disorders
Source: Diseases. 2024 Sep 16;12(9):216. doi: 10.3390/diseases12090216 (PMC11431799; doi:10.3390/diseases12090216)
Supplement: Supplementary file 1 [file diseases-12-00216-s001.zip › Table S7-herbs.xlsx]

## Sheet: Arkusz1
Author, year of publication	Herb, dosageform and total daily dose	Study design	Dosage, total duration of administration	First test group	Second test group	Third test group	Method of data collecting	Outcomes	Adverse events/ side effects	Limitations	Overall effect
Kasper et al. (2014)	Lavender Oil, capsules, 160 mg	Randomized, double-blind, double-dummy,reference- and placebo- controlled	1x160mg/day for 10 weeks	Lavender oil capsules, 128 adults (18-65 years old), 121 adults completed	20 mg paroxetine 137 adults (18-65 years old) 132 adults completed	Placebo, 136 adults (18-65 years old) 135 adults completed	Hamilton Anxiety Rating Scale (HAM-A)	Reduction in HAMA total score in Silexan group and paroxetine group.	48 adverse events, mostly Gastrointestinal disorders, infections, and nervous system disorders in all groups	No significant limitations.	Positive
Crippa et al. (2010)	Cannabis sativa, capsules, 400 mg,	Double- blind, placebo controlled	400 mg acute administration in two sessions	CBD capsules, 10 men (20-33 years old)	Placebo 10 (20-33 years old)	Lack of the group.	SPECT imaging Visual Analogue Mood Scale (VAMS)	- Significant reduction in VAMS anxiety score. - Reduced ECD uptake in the left parahippocampal gyrus, hippocampus, inferior temporal gyrus and increased ECD uptake in the right posterior cingulate gyrus.	No major side effects.	- Small sample size without a sample of control subjects. - Lower sensitivity of the SPECT technique. - Absence of absolute quantitative estimates of rCBF when SPECT tracers are used.	Positive
Savage et al. (2023)	Piper methysticum (Kava), tablets, 240 mg	Sub-study, double- blinded, placebo- controlled	2x120mg/day for 8 weeks	Kava tablets 20 adults (18-65 years old) 9 adults completed	Placebo, 17 adults (18-65 years old) 8 adults completed	Lack of the group.	Proton magnetic resonance spectroscopy (H-MRS). Hamilton Anxiety Rating Scale (HAM-A).	- Reduction in GABA concentration in dorsal anterior cingulate in Kava group. - A positive correlation between HAMA scores and GABA concentration level at baseline, but no significant relation to treatment.	- No significantly different between Kava and placebo groups. - Dizziness and headache of mild severity (1 case) in Kava group.	- A sample size attrition of 46% from baseline to the second time point (n = 8 kava; n = 9 placebo). - The risk of measurement errors due to requirement of high amounts of data modelling to expose GABA peaks. - MRI scan environment as a influencing factor in anxiety level in participants.	Positive
Roh et al. (2019)	Valerian root (Valeriana), capsules, 300 mg	Double-blinded, randomized, placebo-controlled clinical trial	3x100 mg/day for 4 weeks	Valeriana capsules, 34 adults (18-65 years old) 29 adults completed	Placebo 30 adults (18-65 years old) 23 adults completed	Lack of the group.	Electroencephalography (EEG)	Significantly greater increases in frontal brain region alpha coherence across four electrode pairs and significantly greater decreases in theta coherence across another four electrodes pairs in the VRE group.	- Atypical chest pain (1 case) in VRE group. - Mild gastrointestinal problem (1 case) in placebo group.	- Volume conduction problems which caused pseudo-correlation recordings from neighboring electrodes. - Small sample size as a problem in detecting all differences in psychological variables. - Relatively small VRE dose which leads to negative findings on psychological scales.	Positive
Keefe et al. (2018)	Chamomile, capsules, 500 mg	Open-label clinical trial	500 mg/day for 8 weeks	Chamomile capsules, 45 adults (>18 years old) 45 adults completed	Lack of the group.	Lack of the group.	- Morning salivary cortisol. - A subject- report measure of GAD symptomatology (GAD-7). - Subject-report questionnaire Mao Expectancy of Treatment Effects (METE).	- Increases in morning salivary cortisol and the diurnal cortisol slope. - Improving the total score of GAD-7 and METE.	Not mentioned	- Small sample size. - Lack of placebo group. - Predicted changes in cortisol due to higher baseline GAD-7 scores. - It is hard to determine whether GAD symptom improvement leads to changes in cortisol or cortisol changes precede GAD symptom improvement, or they occur relatively simultaneously.	Positive
H. Woelk e al. (2007)	Ginkgo biloba, tablets 480 mg, 240 mg	Randomized, double-blind, placebo-controlled trial	3x2 tablets of 40 mg/ day or 3x2 tablets of 80 mg/ day for 4 weeks	Ginkgo Biloba capsules, 40 mg 36 adults (18-70 years old) 35 adults completed	Ginkgo Biloba capsules, 80 mg 34 adults (18-70 years old) 32 adults completed	Placebo 37 adults (18-70 years old) 37 adults completed	Hamilton Anxiety Rating Scale (HAM-A) Clinician’s global judgement, operationalized by the Clinical global impression of change CGI-C	- Reduction in HAMA total score in all three treatment groups during the early phase. - Patients in both Ginkgo Biloba groups felt better than in placebo groups.	- Nine adverse events were reported, three for each treatment group. - Mild gastroenteritis, moderate pain in the context of pre-existing osteoarthritis of the lumbar spine and moderate to severe tachycardia with hypertension in placebo group. - Moderate to severe gastroenteritis, moderate sinusitis and mild pruritus in Ginkgo Biloba 40 mg group. - Moderate to severe gastroenteritis, moderate sin…	- Small sample size. - Difficulty in reliable sample size calculation due to small amount of data to estimate the potential effect size of Ginkgo Biloba. - Participants fulfilled diagnostic criteria for both GAD and adjustment disorder with anxious mood (ADWAM).	Positive
S Akhondzadeh et al.(2001)	Passiflora incarnata (Passionflower)	Pilot double-blind randomized controlled trial	45 drops a day for 4 weeks	Passiflora drops, 45 drops a day 18 adults (19-47 years old) 16 adults completed	Oxazepam 30 mg/day plus Passiflora drops 18 adults (19-47 years old) 16 adults completed	Placebo 36 adults (19-47 years old) 32 adults completed	Hamilton Anxiety Rating Scale (HAM-A)	Significant reduction in HAM-A score from the baseline. No significant difference was observed between Passiflora and oxazepam group.	In Passiflora drop: Dizziness (7 cases) Drowsiness (6) Confusion (4) Ataxia (2) Allergic reaction (2) Impairment of job performance (8)	- Small- sample size. - Short time of duration (4 weeks).	Positive
Majeed et al.	Ashwagandha root, 500 mg	Randomized, double-blind, placebo-controlled study	12.5 mg withanolides/day for 60 days	Ashwagandha root extract with 95% piperine capsules 27 adults 25 adults completed	Placebo 27 adults 15 adults completed	Lack of the group.	Perceived stress scale (PSS) Measure of GAD symptomatology (GAD-7) Quality-of-Life questionnaire (QOL) Cambridge Neuropsychological Test Automated Battery (CANTAB) analysis, salivary cortisol, urinary dopamine, serotonin, and antioxidant markers	- Improving the total score of PSS, GAD-7, QOL in ARE group. - Significant improvement in multitasking, concentration, and decision taking time in CATNAB in ARE group. - Greater reduction in the morning salivary cortisol and an increase in urinary serotonin in ARE group. - Serum levels of NO, GSH, and MDA were not significantly different.	Any incidence of adverse events	- Patients were healthy adults with mild to moderate stress in southern India. - Small sample size. - Short time of duration (60 days).	Positive
